# Supplementary material for: Structure–function relationships of donor–acceptor Stenhouse adduct photochromic switches
Source: Chem Sci. 2018 Sep 12;9(43):8242–52. doi: 10.1039/c8sc03218a (PMC6240811; doi:10.1039/c8sc03218a)
Supplement: Supplementary file 2 [file SC-009-C8SC03218A-s002.cif]

# Electronic Supplementary Material (ESI) for Chemical Science.
# This journal is © The Royal Society of Chemistry 2018

####################################################################### 
# 
# This file contains crystal structure data downloaded from the 
# Cambridge Structural Database (CSD) hosted by the Cambridge 
# Crystallographic Data Centre (CCDC).
# 
# Full information about CCDC data access policies and citation 
# guidelines are available at http://www.ccdc.cam.ac.uk/access/V1 
# 
# Audit and citation data items may have been added by the CCDC. 
# Please retain this information to preserve the provenance of 
# this file and to allow appropriate attribution of the data. 
# 
#######################################################################

data_1b
_database_code_depnum_ccdc_archive 'CCDC 1839144'

_audit_update_record             
;
2018-04-24 deposited with the CCDC.
2018-08-29 downloaded from the CCDC.
;
# publcif _publ_body_element loop end
_audit_creation_date             2018-03-09
_audit_creation_method           
;
Olex2 1.2
(compiled 2017.08.10 svn.r3458 for OlexSys, GUI svn.r5381)
;
_shelx_SHELXL_version_number     2018/1
_chemical_name_common            ?
_chemical_name_systematic        ?
_chemical_formula_moiety         'C13 H17 N3 O4'
_chemical_formula_sum            'C13 H17 N3 O4'
_chemical_formula_weight         279.29
_chemical_melting_point          ?
loop_
_atom_type_symbol
_atom_type_description
_atom_type_scat_dispersion_real
_atom_type_scat_dispersion_imag
_atom_type_scat_source
C C 0.0033 0.0016 'International Tables Vol C Tables 4.2.6.8 and 6.1.1.4'
H H 0.0000 0.0000 'International Tables Vol C Tables 4.2.6.8 and 6.1.1.4'
N N 0.0061 0.0033 'International Tables Vol C Tables 4.2.6.8 and 6.1.1.4'
O O 0.0106 0.0060 'International Tables Vol C Tables 4.2.6.8 and 6.1.1.4'

_shelx_space_group_comment       
;
The symmetry employed for this shelxl refinement is uniquely defined
by the following loop, which should always be used as a source of
symmetry information in preference to the above space-group names.
They are only intended as comments.
;
_space_group_crystal_system      triclinic
_space_group_IT_number           2
_space_group_name_H-M_alt        'P -1'
_space_group_name_Hall           '-P 1'
loop_
_space_group_symop_operation_xyz
'x, y, z'
'-x, -y, -z'

_cell_length_a                   8.0980(5)
_cell_length_b                   10.0379(7)
_cell_length_c                   10.4154(7)
_cell_angle_alpha                116.381(4)
_cell_angle_beta                 111.697(3)
_cell_angle_gamma                92.496(4)
_cell_volume                     682.41(8)
_cell_formula_units_Z            2
_cell_measurement_reflns_used    4017
_cell_measurement_temperature    150
_cell_measurement_theta_max      30.126
_cell_measurement_theta_min      2.339
_shelx_estimated_absorpt_T_max   0.995
_shelx_estimated_absorpt_T_min   0.980
_exptl_absorpt_coefficient_mu    0.102
_exptl_absorpt_correction_T_max  0.7460
_exptl_absorpt_correction_T_min  0.5847
_exptl_absorpt_correction_type   multi-scan
_exptl_absorpt_process_details   'SADABS (Bruker, 2016)'
_exptl_absorpt_special_details   ?
_exptl_crystal_colour            'clear colourless'
_exptl_crystal_colour_lustre     clear
_exptl_crystal_colour_modifier   .
_exptl_crystal_colour_primary    colourless
_exptl_crystal_density_diffrn    1.359
_exptl_crystal_density_meas      ?
_exptl_crystal_density_method    ?
_exptl_crystal_description       block
_exptl_crystal_F_000             296
_exptl_crystal_preparation       ?
_exptl_crystal_size_max          0.2
_exptl_crystal_size_mid          0.2
_exptl_crystal_size_min          0.05
_exptl_transmission_factor_max   ?
_exptl_transmission_factor_min   ?
_diffrn_reflns_av_R_equivalents  0.0679
_diffrn_reflns_av_unetI/netI     0.0606
_diffrn_reflns_Laue_measured_fraction_full 1.000
_diffrn_reflns_Laue_measured_fraction_max 0.998
_diffrn_reflns_limit_h_max       11
_diffrn_reflns_limit_h_min       -11
_diffrn_reflns_limit_k_max       14
_diffrn_reflns_limit_k_min       -14
_diffrn_reflns_limit_l_max       14
_diffrn_reflns_limit_l_min       -14
_diffrn_reflns_number            17574
_diffrn_reflns_point_group_measured_fraction_full 1.000
_diffrn_reflns_point_group_measured_fraction_max 0.998
_diffrn_reflns_theta_full        25.242
_diffrn_reflns_theta_max         30.126
_diffrn_reflns_theta_min         2.339
_diffrn_ambient_temperature      150.0
_diffrn_detector_area_resol_mean ?
_diffrn_measured_fraction_theta_full 1.000
_diffrn_measured_fraction_theta_max 0.998
_diffrn_measurement_device_type  'Bruker kappa APEXII CCD Diffractometer'
_diffrn_measurement_method       '\f scans, and \w scans with \k offsets'
_diffrn_radiation_type           MoK\a
_diffrn_radiation_wavelength     0.71073
_diffrn_source                   'Incoatec I\mS microfocus X-ray source'
_diffrn_standards_number         0
_reflns_Friedel_coverage         0.000
_reflns_Friedel_fraction_full    .
_reflns_Friedel_fraction_max     .
_reflns_number_gt                2791
_reflns_number_total             4017
_reflns_special_details          
;
 Reflections were merged by SHELXL according to the crystal
 class for the calculation of statistics and refinement.
 
 _reflns_Friedel_fraction is defined as the number of unique
 Friedel pairs measured divided by the number that would be
 possible theoretically, ignoring centric projections and
 systematic absences.
;
_reflns_threshold_expression     'I > 2\s(I)'
_computing_cell_refinement       'SAINT v8.37A (Bruker, 2015)'
_computing_data_collection       '<i>APEX3 </i>(Bruker, 2015)'
_computing_data_reduction        'SAINT v8.37A (Bruker, 2015)'
_computing_molecular_graphics    'Olex2 (Dolomanov et al., 2009)'
_computing_publication_material  'Olex2 (Dolomanov et al., 2009)'
_computing_structure_refinement  'ShelXL (Sheldrick, 2015)'
_computing_structure_solution    'ShelXT (Sheldrick, 2015)'
_refine_diff_density_max         0.364
_refine_diff_density_min         -0.310
_refine_diff_density_rms         0.058
_refine_ls_extinction_coef       .
_refine_ls_extinction_method     none
_refine_ls_goodness_of_fit_ref   1.050
_refine_ls_hydrogen_treatment    constr
_refine_ls_matrix_type           full
_refine_ls_number_parameters     185
_refine_ls_number_reflns         4017
_refine_ls_number_restraints     0
_refine_ls_R_factor_all          0.0878
_refine_ls_R_factor_gt           0.0516
_refine_ls_restrained_S_all      1.050
_refine_ls_shift/su_max          0.000
_refine_ls_shift/su_mean         0.000
_refine_ls_structure_factor_coef Fsqd
_refine_ls_weighting_details     
'w=1/[\s^2^(Fo^2^)+(0.0469P)^2^+0.2753P] where P=(Fo^2^+2Fc^2^)/3'
_refine_ls_weighting_scheme      calc
_refine_ls_wR_factor_gt          0.1145
_refine_ls_wR_factor_ref         0.1328
_refine_special_details          ?
_olex2_refinement_description    
;
1. Fixed Uiso
 At 1.2 times of:
  All C(H) groups, All N(H) groups
 At 1.5 times of:
  All C(H,H,H) groups
2.a Ternary CH refined with riding coordinates:
 N3(H3), C11(H11), C7(H7)
2.b Aromatic/amide H refined with riding coordinates:
 C10(H10), C9(H9)
2.c Idealised Me refined as rotating group:
 C12(H12A,H12B,H12C), C3(H3A,H3B,H3C), C13(H13A,H13B,H13C), C2(H2A,H2B,H2C)
;
_atom_sites_solution_hydrogens   geom
_atom_sites_solution_primary     dual
_atom_sites_solution_secondary   ?
loop_
_atom_site_label
_atom_site_type_symbol
_atom_site_fract_x
_atom_site_fract_y
_atom_site_fract_z
_atom_site_U_iso_or_equiv
_atom_site_adp_type
_atom_site_occupancy
_atom_site_site_symmetry_order
_atom_site_calc_flag
_atom_site_refinement_flags_posn
_atom_site_refinement_flags_adp
_atom_site_refinement_flags_occupancy
_atom_site_disorder_assembly
_atom_site_disorder_group
O2 O 0.76951(15) 0.05324(12) 0.70447(12) 0.0197(2) Uani 1 1 d . . . . .
O1 O 1.30888(16) 0.42061(14) 1.04658(13) 0.0253(3) Uani 1 1 d . . . . .
O3 O 0.88476(15) 0.49308(13) 0.66411(13) 0.0221(3) Uani 1 1 d . . . . .
O4 O 0.76364(17) 0.12425(16) 0.32996(14) 0.0309(3) Uani 1 1 d . . . . .
N2 N 1.09726(17) 0.45882(15) 0.85747(15) 0.0176(3) Uani 1 1 d . . . . .
N3 N 0.33292(17) 0.22837(15) 0.54033(15) 0.0166(3) Uani 1 1 d . . . . .
H3 H 0.285608 0.120263 0.449926 0.020 Uiso 1 1 calc R . . . .
N1 N 1.03849(18) 0.23812(15) 0.87541(15) 0.0187(3) Uani 1 1 d . . . . .
C4 C 0.8663(2) 0.17968(17) 0.74329(17) 0.0158(3) Uani 1 1 d . . . . .
C5 C 0.9264(2) 0.41010(18) 0.72522(17) 0.0161(3) Uani 1 1 d . . . . .
C1 C 1.1573(2) 0.37491(18) 0.93323(17) 0.0177(3) Uani 1 1 d . . . . .
C11 C 0.4925(2) 0.30408(17) 0.53383(17) 0.0156(3) Uani 1 1 d . . . . .
H11 H 0.552970 0.408092 0.630459 0.019 Uiso 1 1 calc R . . . .
C7 C 0.6349(2) 0.20735(17) 0.52292(17) 0.0153(3) Uani 1 1 d . . . . .
H7 H 0.576670 0.103219 0.497039 0.018 Uiso 1 1 calc R . . . .
C6 C 0.8140(2) 0.26653(17) 0.66891(17) 0.0153(3) Uani 1 1 d . . . . .
C10 C 0.4310(2) 0.31896(18) 0.38617(18) 0.0200(3) Uani 1 1 d . . . . .
H10 H 0.335315 0.365757 0.356043 0.024 Uiso 1 1 calc R . . . .
C8 C 0.6578(2) 0.18927(19) 0.37681(18) 0.0205(3) Uani 1 1 d . . . . .
C12 C 0.3924(2) 0.2221(2) 0.69092(19) 0.0220(3) Uani 1 1 d . . . . .
H12A H 0.436166 0.326776 0.781722 0.033 Uiso 1 1 calc GR . . . .
H12B H 0.491796 0.169585 0.701230 0.033 Uiso 1 1 calc GR . . . .
H12C H 0.288464 0.165922 0.688688 0.033 Uiso 1 1 calc GR . . . .
C9 C 0.5258(2) 0.2592(2) 0.30292(19) 0.0232(4) Uani 1 1 d . . . . .
H9 H 0.510432 0.261319 0.208966 0.028 Uiso 1 1 calc R . . . .
C3 C 1.2236(2) 0.60349(19) 0.9161(2) 0.0228(3) Uani 1 1 d . . . . .
H3A H 1.238639 0.677848 1.022663 0.034 Uiso 1 1 calc GR . . . .
H3B H 1.173555 0.644300 0.843853 0.034 Uiso 1 1 calc GR . . . .
H3C H 1.343003 0.585022 0.920802 0.034 Uiso 1 1 calc GR . . . .
C13 C 0.1788(2) 0.3051(2) 0.5209(2) 0.0266(4) Uani 1 1 d . . . . .
H13A H 0.127434 0.293410 0.414166 0.040 Uiso 1 1 calc GR . . . .
H13B H 0.224612 0.414500 0.600793 0.040 Uiso 1 1 calc GR . . . .
H13C H 0.083202 0.257736 0.534937 0.040 Uiso 1 1 calc GR . . . .
C2 C 1.0982(3) 0.1497(2) 0.9570(2) 0.0294(4) Uani 1 1 d . . . . .
H2A H 1.199006 0.108465 0.936842 0.044 Uiso 1 1 calc GR . . . .
H2B H 0.995253 0.064771 0.916939 0.044 Uiso 1 1 calc GR . . . .
H2C H 1.140240 0.216631 1.071650 0.044 Uiso 1 1 calc GR . . . .

loop_
_atom_site_aniso_label
_atom_site_aniso_U_11
_atom_site_aniso_U_22
_atom_site_aniso_U_33
_atom_site_aniso_U_23
_atom_site_aniso_U_13
_atom_site_aniso_U_12
O2 0.0189(6) 0.0162(5) 0.0193(5) 0.0080(5) 0.0050(5) 0.0025(4)
O1 0.0149(6) 0.0291(7) 0.0208(6) 0.0104(5) -0.0002(5) 0.0020(5)
O3 0.0175(6) 0.0229(6) 0.0275(6) 0.0161(5) 0.0069(5) 0.0052(5)
O4 0.0218(6) 0.0437(8) 0.0263(6) 0.0134(6) 0.0142(5) 0.0126(6)
N2 0.0128(6) 0.0176(6) 0.0181(6) 0.0073(5) 0.0045(5) 0.0018(5)
N3 0.0110(6) 0.0190(6) 0.0167(6) 0.0073(5) 0.0049(5) 0.0029(5)
N1 0.0153(7) 0.0200(7) 0.0175(6) 0.0103(5) 0.0025(5) 0.0052(5)
C4 0.0131(7) 0.0159(7) 0.0144(7) 0.0051(6) 0.0051(6) 0.0042(6)
C5 0.0115(7) 0.0195(8) 0.0171(7) 0.0083(6) 0.0068(6) 0.0050(6)
C1 0.0140(7) 0.0208(8) 0.0158(7) 0.0075(6) 0.0059(6) 0.0057(6)
C11 0.0107(7) 0.0156(7) 0.0176(7) 0.0084(6) 0.0034(6) 0.0011(6)
C7 0.0118(7) 0.0161(7) 0.0154(7) 0.0074(6) 0.0038(6) 0.0034(6)
C6 0.0094(7) 0.0183(7) 0.0155(7) 0.0079(6) 0.0034(6) 0.0041(6)
C10 0.0128(7) 0.0219(8) 0.0230(8) 0.0139(7) 0.0024(6) 0.0020(6)
C8 0.0142(8) 0.0247(8) 0.0170(7) 0.0080(6) 0.0048(6) 0.0014(6)
C12 0.0212(8) 0.0258(8) 0.0201(8) 0.0116(7) 0.0097(7) 0.0054(7)
C9 0.0167(8) 0.0324(9) 0.0194(7) 0.0154(7) 0.0041(6) 0.0025(7)
C3 0.0168(8) 0.0188(8) 0.0249(8) 0.0077(7) 0.0058(7) -0.0009(6)
C13 0.0160(8) 0.0359(10) 0.0333(9) 0.0193(8) 0.0125(7) 0.0136(7)
C2 0.0276(10) 0.0291(10) 0.0267(9) 0.0193(8) 0.0005(7) 0.0052(8)

_geom_special_details            
;
 All esds (except the esd in the dihedral angle between two l.s. planes)
 are estimated using the full covariance matrix.  The cell esds are taken
 into account individually in the estimation of esds in distances, angles
 and torsion angles; correlations between esds in cell parameters are only
 used when they are defined by crystal symmetry.  An approximate (isotropic)
 treatment of cell esds is used for estimating esds involving l.s. planes.
;
loop_
_geom_bond_atom_site_label_1
_geom_bond_atom_site_label_2
_geom_bond_distance
_geom_bond_site_symmetry_2
_geom_bond_publ_flag
O2 C4 1.2694(18) . ?
O1 C1 1.2286(19) . ?
O3 C5 1.2448(18) . ?
O4 C8 1.2137(19) . ?
N2 C5 1.4087(19) . ?
N2 C1 1.382(2) . ?
N2 C3 1.466(2) . ?
N3 H3 1.0000 . ?
N3 C11 1.5092(19) . ?
N3 C12 1.4924(19) . ?
N3 C13 1.492(2) . ?
N1 C4 1.4054(19) . ?
N1 C1 1.377(2) . ?
N1 C2 1.465(2) . ?
C4 C6 1.389(2) . ?
C5 C6 1.410(2) . ?
C11 H11 1.0000 . ?
C11 C7 1.543(2) . ?
C11 C10 1.510(2) . ?
C7 H7 1.0000 . ?
C7 C6 1.503(2) . ?
C7 C8 1.533(2) . ?
C10 H10 0.9500 . ?
C10 C9 1.331(2) . ?
C8 C9 1.471(2) . ?
C12 H12A 0.9800 . ?
C12 H12B 0.9800 . ?
C12 H12C 0.9800 . ?
C9 H9 0.9500 . ?
C3 H3A 0.9800 . ?
C3 H3B 0.9800 . ?
C3 H3C 0.9800 . ?
C13 H13A 0.9800 . ?
C13 H13B 0.9800 . ?
C13 H13C 0.9800 . ?
C2 H2A 0.9800 . ?
C2 H2B 0.9800 . ?
C2 H2C 0.9800 . ?

loop_
_geom_angle_atom_site_label_1
_geom_angle_atom_site_label_2
_geom_angle_atom_site_label_3
_geom_angle
_geom_angle_site_symmetry_1
_geom_angle_site_symmetry_3
_geom_angle_publ_flag
C5 N2 C3 119.04(13) . . ?
C1 N2 C5 123.71(13) . . ?
C1 N2 C3 117.20(13) . . ?
C11 N3 H3 107.6 . . ?
C12 N3 H3 107.6 . . ?
C12 N3 C11 111.13(12) . . ?
C13 N3 H3 107.6 . . ?
C13 N3 C11 112.42(13) . . ?
C13 N3 C12 110.22(12) . . ?
C4 N1 C2 119.09(14) . . ?
C1 N1 C4 123.63(13) . . ?
C1 N1 C2 117.28(13) . . ?
O2 C4 N1 116.93(13) . . ?
O2 C4 C6 125.47(14) . . ?
C6 C4 N1 117.58(14) . . ?
O3 C5 N2 119.10(14) . . ?
O3 C5 C6 124.18(14) . . ?
N2 C5 C6 116.71(13) . . ?
O1 C1 N2 121.52(15) . . ?
O1 C1 N1 121.87(14) . . ?
N1 C1 N2 116.61(13) . . ?
N3 C11 H11 109.6 . . ?
N3 C11 C7 111.90(12) . . ?
N3 C11 C10 111.30(12) . . ?
C7 C11 H11 109.6 . . ?
C10 C11 H11 109.6 . . ?
C10 C11 C7 104.79(12) . . ?
C11 C7 H7 107.4 . . ?
C6 C7 C11 116.99(12) . . ?
C6 C7 H7 107.4 . . ?
C6 C7 C8 113.25(13) . . ?
C8 C7 C11 103.97(12) . . ?
C8 C7 H7 107.4 . . ?
C4 C6 C5 121.72(13) . . ?
C4 C6 C7 120.17(14) . . ?
C5 C6 C7 118.10(13) . . ?
C11 C10 H10 123.8 . . ?
C9 C10 C11 112.45(14) . . ?
C9 C10 H10 123.8 . . ?
O4 C8 C7 125.01(15) . . ?
O4 C8 C9 127.02(15) . . ?
C9 C8 C7 107.94(13) . . ?
N3 C12 H12A 109.5 . . ?
N3 C12 H12B 109.5 . . ?
N3 C12 H12C 109.5 . . ?
H12A C12 H12B 109.5 . . ?
H12A C12 H12C 109.5 . . ?
H12B C12 H12C 109.5 . . ?
C10 C9 C8 110.49(14) . . ?
C10 C9 H9 124.8 . . ?
C8 C9 H9 124.8 . . ?
N2 C3 H3A 109.5 . . ?
N2 C3 H3B 109.5 . . ?
N2 C3 H3C 109.5 . . ?
H3A C3 H3B 109.5 . . ?
H3A C3 H3C 109.5 . . ?
H3B C3 H3C 109.5 . . ?
N3 C13 H13A 109.5 . . ?
N3 C13 H13B 109.5 . . ?
N3 C13 H13C 109.5 . . ?
H13A C13 H13B 109.5 . . ?
H13A C13 H13C 109.5 . . ?
H13B C13 H13C 109.5 . . ?
N1 C2 H2A 109.5 . . ?
N1 C2 H2B 109.5 . . ?
N1 C2 H2C 109.5 . . ?
H2A C2 H2B 109.5 . . ?
H2A C2 H2C 109.5 . . ?
H2B C2 H2C 109.5 . . ?


_iucr_refine_instructions_details 
;
TITL Ena_080318_FBADM_0m_a.res in P-1
    ena_080318_fbadm_0m_a.res
    created by SHELXL-2018/1 at 16:20:41 on 09-Mar-2018
REM Old TITL Ena_080318_FBADM_0m in P-1
REM SHELXT solution in P-1
REM R1 0.125, Rweak 0.005, Alpha 0.033, Orientation as input
REM Formula found by SHELXT: C13 N3 O4
CELL 0.71073 8.098 10.0379 10.4154 116.381 111.697 92.496
ZERR 2 0.0005 0.0007 0.0007 0.004 0.003 0.004
LATT 1
SFAC C H N O
UNIT 26 34 6 8

L.S. 10
PLAN  20
SIZE 0.2 0.2 0.05
TEMP -123.15
BOND $H
LIST 6
fmap 2
acta
REM <olex2.extras>
REM <HklSrc "%.\\Ena_080318_FBADM_0m_a.hkl">
REM </olex2.extras>

WGHT    0.046900    0.275300
FVAR       0.87645
O2    4    0.769507    0.053235    0.704472    11.00000    0.01890    0.01622 =
         0.01934    0.00804    0.00500    0.00252
O1    4    1.308878    0.420609    1.046582    11.00000    0.01488    0.02906 =
         0.02082    0.01041   -0.00024    0.00204
O3    4    0.884763    0.493082    0.664107    11.00000    0.01755    0.02288 =
         0.02753    0.01609    0.00693    0.00515
O4    4    0.763642    0.124254    0.329963    11.00000    0.02177    0.04375 =
         0.02633    0.01338    0.01423    0.01256
N2    3    1.097256    0.458825    0.857468    11.00000    0.01281    0.01760 =
         0.01810    0.00729    0.00454    0.00179
N3    3    0.332917    0.228374    0.540326    11.00000    0.01099    0.01904 =
         0.01667    0.00728    0.00490    0.00285
AFIX  13
H3    2    0.285608    0.120263    0.449926    11.00000   -1.20000
AFIX   0
N1    3    1.038489    0.238115    0.875406    11.00000    0.01534    0.01997 =
         0.01750    0.01027    0.00255    0.00517
C4    1    0.866262    0.179678    0.743294    11.00000    0.01307    0.01591 =
         0.01445    0.00509    0.00511    0.00423
C5    1    0.926361    0.410099    0.725222    11.00000    0.01148    0.01950 =
         0.01706    0.00832    0.00678    0.00499
C1    1    1.157270    0.374912    0.933233    11.00000    0.01400    0.02084 =
         0.01584    0.00748    0.00589    0.00569
C11   1    0.492531    0.304081    0.533826    11.00000    0.01069    0.01564 =
         0.01756    0.00842    0.00340    0.00106
AFIX  13
H11   2    0.552970    0.408092    0.630459    11.00000   -1.20000
AFIX   0
C7    1    0.634858    0.207348    0.522921    11.00000    0.01179    0.01614 =
         0.01538    0.00738    0.00380    0.00336
AFIX  13
H7    2    0.576670    0.103219    0.497039    11.00000   -1.20000
AFIX   0
C6    1    0.813957    0.266526    0.668912    11.00000    0.00942    0.01835 =
         0.01549    0.00793    0.00336    0.00407
C10   1    0.431004    0.318957    0.386166    11.00000    0.01278    0.02186 =
         0.02301    0.01391    0.00240    0.00203
AFIX  43
H10   2    0.335315    0.365757    0.356043    11.00000   -1.20000
AFIX   0
C8    1    0.657833    0.189269    0.376808    11.00000    0.01423    0.02474 =
         0.01696    0.00795    0.00481    0.00136
C12   1    0.392445    0.222128    0.690919    11.00000    0.02121    0.02583 =
         0.02006    0.01161    0.00972    0.00536
AFIX 137
H12A  2    0.436166    0.326776    0.781722    11.00000   -1.50000
H12B  2    0.491796    0.169585    0.701230    11.00000   -1.50000
H12C  2    0.288464    0.165922    0.688688    11.00000   -1.50000
AFIX   0
C9    1    0.525835    0.259161    0.302924    11.00000    0.01672    0.03244 =
         0.01941    0.01542    0.00412    0.00255
AFIX  43
H9    2    0.510432    0.261319    0.208966    11.00000   -1.20000
AFIX   0
C3    1    1.223583    0.603488    0.916052    11.00000    0.01675    0.01881 =
         0.02488    0.00765    0.00579   -0.00094
AFIX 137
H3A   2    1.238639    0.677848    1.022663    11.00000   -1.50000
H3B   2    1.173555    0.644300    0.843853    11.00000   -1.50000
H3C   2    1.343003    0.585022    0.920802    11.00000   -1.50000
AFIX   0
C13   1    0.178818    0.305088    0.520887    11.00000    0.01599    0.03591 =
         0.03329    0.01933    0.01253    0.01362
AFIX 137
H13A  2    0.127434    0.293410    0.414166    11.00000   -1.50000
H13B  2    0.224612    0.414500    0.600793    11.00000   -1.50000
H13C  2    0.083202    0.257736    0.534937    11.00000   -1.50000
AFIX   0
C2    1    1.098191    0.149672    0.956963    11.00000    0.02760    0.02913 =
         0.02667    0.01934    0.00051    0.00516
AFIX 137
H2A   2    1.199006    0.108465    0.936842    11.00000   -1.50000
H2B   2    0.995253    0.064771    0.916939    11.00000   -1.50000
H2C   2    1.140240    0.216631    1.071650    11.00000   -1.50000
AFIX   0
HKLF 4


REM  Ena_080318_FBADM_0m_a.res in P-1
REM R1 =  0.0516 for    2791 Fo > 4sig(Fo)  and  0.0878 for all    4017 data
REM    185 parameters refined using      0 restraints

END  
     
WGHT      0.0469      0.2753 

REM Highest difference peak  0.364,  deepest hole -0.310,  1-sigma level  0.058
Q1    1   0.6635  0.2179  0.4637  11.00000  0.05    0.36
Q2    1   1.0913  0.2978  0.9044  11.00000  0.05    0.35
Q3    1   0.8623  0.3365  0.7048  11.00000  0.05    0.33
Q4    1   0.8595  0.2101  0.6907  11.00000  0.05    0.33
Q5    1   0.4640  0.2987  0.4480  11.00000  0.05    0.30
Q6    1   1.1557  0.5220  0.8879  11.00000  0.05    0.29
Q7    1   1.0217  0.1243  1.0003  11.00000  0.05    0.26
Q8    1   1.0641  0.1980  0.9133  11.00000  0.05    0.24
Q9    1   0.7213  0.0811  0.1973  11.00000  0.05    0.24
Q10   1   0.4323  0.2348  0.3184  11.00000  0.05    0.24
Q11   1   0.4114  0.2660  0.5372  11.00000  0.05    0.23
Q12   1   0.7351  0.2349  0.6066  11.00000  0.05    0.23
Q13   1   1.1171  0.4187  0.8962  11.00000  0.05    0.23
Q14   1   0.8269  0.0979  0.6958  11.00000  0.05    0.23
Q15   1   0.8742  0.4646  0.7150  11.00000  0.05    0.22
Q16   1   1.1022  0.0390  0.8767  11.00000  0.05    0.21
Q17   1   0.9507  0.5958  0.7209  11.00000  0.05    0.21
Q18   1   0.9501  0.2254  0.8304  11.00000  0.05    0.20
Q19   1   0.8781  0.3998  0.6330  11.00000  0.05    0.20
Q20   1   1.0539  0.4492  0.9124  11.00000  0.05    0.20

  REM The information below was added by Olex2.
  REM
  REM R1 = 0.0516 for 2791 Fo > 4sig(Fo) and 0.0878 for all 17574 data
  REM n/a parameters refined using n/a restraints
  REM Highest difference peak 0.36, deepest hole -0.31
  REM Mean Shift 0, Max Shift 0.000.

  REM +++ Tabular Listing of Refinement Information +++
  REM R1_all = 0.0878
  REM R1_gt = 0.0516
  REM wR_ref = 0.1328
  REM GOOF = 1.050
  REM Shift_max = 0.000
  REM Shift_mean = 0
  REM Reflections_all = 17574
  REM Reflections_gt = 2791
  REM Parameters = n/a
  REM Hole = -0.31
  REM Peak = 0.36
  REM Flack = n/a

  
;
_olex2_submission_special_instructions 'No special instructions were received'


_publcif_funding_html            
;
;
####################################################################### 
# 
# This file contains crystal structure data downloaded from the 
# Cambridge Structural Database (CSD) hosted by the Cambridge 
# Crystallographic Data Centre (CCDC).
# 
# Full information about CCDC data access policies and citation 
# guidelines are available at http://www.ccdc.cam.ac.uk/access/V1 
# 
# Audit and citation data items may have been added by the CCDC. 
# Please retain this information to preserve the provenance of 
# this file and to allow appropriate attribution of the data. 
# 
#######################################################################

data_14b
_database_code_depnum_ccdc_archive 'CCDC 1839147'
_audit_update_record             
;
2018-04-24 deposited with the CCDC.
2018-08-29 downloaded from the CCDC.
;
_audit_creation_date             2018-04-09
_audit_creation_method           
;
Olex2 1.2
(compiled 2017.01.04 svn.r3372 for OlexSys, GUI svn.r5337)
;
_shelx_SHELXL_version_number     2016/6
_chemical_name_common            ?
_chemical_name_systematic        ?
_chemical_formula_moiety         'C19 H21 N3 O5'
_chemical_formula_sum            'C19 H21 N3 O5'
_chemical_formula_weight         371.39
_chemical_melting_point          ?
loop_
_atom_type_symbol
_atom_type_description
_atom_type_scat_dispersion_real
_atom_type_scat_dispersion_imag
_atom_type_scat_source
C C 0.0033 0.0016 'International Tables Vol C Tables 4.2.6.8 and 6.1.1.4'
H H 0.0000 0.0000 'International Tables Vol C Tables 4.2.6.8 and 6.1.1.4'
N N 0.0061 0.0033 'International Tables Vol C Tables 4.2.6.8 and 6.1.1.4'
O O 0.0106 0.0060 'International Tables Vol C Tables 4.2.6.8 and 6.1.1.4'

_shelx_space_group_comment       
;
The symmetry employed for this shelxl refinement is uniquely defined
by the following loop, which should always be used as a source of
symmetry information in preference to the above space-group names.
They are only intended as comments.
;
_space_group_crystal_system      triclinic
_space_group_IT_number           2
_space_group_name_H-M_alt        'P -1'
_space_group_name_Hall           '-P 1'
loop_
_space_group_symop_operation_xyz
'x, y, z'
'-x, -y, -z'

_cell_length_a                   6.6950(13)
_cell_length_b                   10.327(2)
_cell_length_c                   13.555(3)
_cell_angle_alpha                107.40(3)
_cell_angle_beta                 92.61(3)
_cell_angle_gamma                102.79(3)
_cell_volume                     865.8(3)
_cell_formula_units_Z            2
_cell_measurement_reflns_used    4159
_cell_measurement_temperature    100
_cell_measurement_theta_max      31.8
_cell_measurement_theta_min      3.3
_shelx_estimated_absorpt_T_max   ?
_shelx_estimated_absorpt_T_min   ?
_exptl_absorpt_coefficient_mu    0.105
_exptl_absorpt_correction_T_max  ?
_exptl_absorpt_correction_T_min  ?
_exptl_absorpt_correction_type   none
_exptl_absorpt_process_details   ?
_exptl_absorpt_special_details   ?
_exptl_crystal_colour            'clear colourless'
_exptl_crystal_colour_lustre     clear
_exptl_crystal_colour_modifier   .
_exptl_crystal_colour_primary    colourless
_exptl_crystal_density_diffrn    1.425
_exptl_crystal_density_meas      ?
_exptl_crystal_density_method    ?
_exptl_crystal_description       plate
_exptl_crystal_F_000             392
_exptl_crystal_preparation       ?
_exptl_crystal_recrystallization_method 
'prepared by addition of hexane to a solution of EDF3 in dichloromethane'
_exptl_crystal_size_max          0.6
_exptl_crystal_size_mid          0.3
_exptl_crystal_size_min          0.1
_exptl_transmission_factor_max   ?
_exptl_transmission_factor_min   ?
_diffrn_reflns_av_R_equivalents  0.0263
_diffrn_reflns_av_unetI/netI     0.0216
_diffrn_reflns_Laue_measured_fraction_full 0.911
_diffrn_reflns_Laue_measured_fraction_max 0.707
_diffrn_reflns_limit_h_max       8
_diffrn_reflns_limit_h_min       -8
_diffrn_reflns_limit_k_max       13
_diffrn_reflns_limit_k_min       -13
_diffrn_reflns_limit_l_max       17
_diffrn_reflns_limit_l_min       -17
_diffrn_reflns_number            15948
_diffrn_reflns_point_group_measured_fraction_full 0.911
_diffrn_reflns_point_group_measured_fraction_max 0.707
_diffrn_reflns_theta_full        25.000
_diffrn_reflns_theta_max         31.763
_diffrn_reflns_theta_min         3.335
_diffrn_ambient_temperature      100
_diffrn_detector_area_resol_mean ?
_diffrn_measured_fraction_theta_full 0.911
_diffrn_measured_fraction_theta_max 0.707
_diffrn_measurement_device_type  'ADSC Quantum 210r'
_diffrn_measurement_method       'Phi Scan'
_diffrn_radiation_monochromator  'Silicon Double Crystal'
_diffrn_radiation_type           MoK\a
_diffrn_radiation_wavelength     0.71073
_diffrn_source                   'MX1 Beamline Australian Synchrotron'
_diffrn_special_details          ?
_diffrn_standards_number         0
_reflns_Friedel_coverage         0.000
_reflns_Friedel_fraction_full    .
_reflns_Friedel_fraction_max     .
_reflns_number_gt                3621
_reflns_number_total             4159
_reflns_special_details          
;
 Reflections were merged by SHELXL according to the crystal
 class for the calculation of statistics and refinement.
 
 _reflns_Friedel_fraction is defined as the number of unique
 Friedel pairs measured divided by the number that would be
 possible theoretically, ignoring centric projections and
 systematic absences.
;
_reflns_threshold_expression     'I > 2\s(I)'
_computing_cell_refinement       'XDS (Kabsch, 1993)'
_computing_data_collection       'BluIce (McPhillips, 2002)'
_computing_data_reduction        'XDS (Kabsch, 1993)'
_computing_molecular_graphics    'Olex2 (Dolomanov et al., 2009)'
_computing_publication_material  'Olex2 (Dolomanov et al., 2009)'
_computing_structure_refinement  'ShelXL (Sheldrick, 2015)'
_computing_structure_solution    'ShelXT (Sheldrick, 2015)'
_refine_diff_density_max         0.295
_refine_diff_density_min         -0.269
_refine_diff_density_rms         0.058
_refine_ls_extinction_coef       .
_refine_ls_extinction_method     none
_refine_ls_goodness_of_fit_ref   1.044
_refine_ls_hydrogen_treatment    constr
_refine_ls_matrix_type           full
_refine_ls_number_parameters     248
_refine_ls_number_reflns         4159
_refine_ls_number_restraints     0
_refine_ls_R_factor_all          0.0576
_refine_ls_R_factor_gt           0.0506
_refine_ls_restrained_S_all      1.044
_refine_ls_shift/su_max          0.000
_refine_ls_shift/su_mean         0.000
_refine_ls_structure_factor_coef Fsqd
_refine_ls_weighting_details     
'w=1/[\s^2^(Fo^2^)+(0.0832P)^2^+0.3150P] where P=(Fo^2^+2Fc^2^)/3'
_refine_ls_weighting_scheme      calc
_refine_ls_wR_factor_gt          0.1359
_refine_ls_wR_factor_ref         0.1425
_refine_special_details          ?
_olex2_refinement_description    
;
1. Fixed Uiso
 At 1.2 times of:
  All C(H) groups
 At 1.5 times of:
  All C(H,H,H) groups
2.a Ternary CH refined with riding coordinates:
 C7(H7), C6(H6), C11(H11)
2.b Aromatic/amide H refined with riding coordinates:
 C10(H10), C14(H14), C17(H17), C18(H18), C9(H9), C15(H15)
2.c Idealised Me refined as rotating group:
 C12(H12A,H12B,H12C), C19(H19A,H19B,H19C), C2(H2A,H2B,H2C), C3(H3A,H3B,H3C)
;
_atom_sites_solution_hydrogens   geom
_atom_sites_solution_primary     dual
_atom_sites_solution_secondary   ?
loop_
_atom_site_label
_atom_site_type_symbol
_atom_site_fract_x
_atom_site_fract_y
_atom_site_fract_z
_atom_site_U_iso_or_equiv
_atom_site_adp_type
_atom_site_occupancy
_atom_site_site_symmetry_order
_atom_site_calc_flag
_atom_site_refinement_flags_posn
_atom_site_refinement_flags_adp
_atom_site_refinement_flags_occupancy
_atom_site_disorder_assembly
_atom_site_disorder_group
O4 O 1.05914(17) 0.81877(11) 0.39562(8) 0.0288(2) Uani 1 1 d . . . . .
O3 O 0.78657(18) 0.54537(11) 0.45452(7) 0.0302(2) Uani 1 1 d . . . . .
O2 O 0.78036(18) 0.47586(11) 0.09641(7) 0.0289(2) Uani 1 1 d . . . . .
O1 O 0.66147(18) 0.11156(11) 0.22263(9) 0.0331(3) Uani 1 1 d . . . . .
O5 O 0.10837(18) 0.01332(10) 0.12873(8) 0.0309(2) Uani 1 1 d . . . . .
N2 N 0.7380(2) 0.32887(12) 0.33997(9) 0.0258(3) Uani 1 1 d . . . . .
N3 N 0.35492(19) 0.59545(11) 0.24164(8) 0.0228(2) Uani 1 1 d . . . . .
N1 N 0.72987(19) 0.29283(12) 0.15842(9) 0.0244(2) Uani 1 1 d . . . . .
C7 C 0.7448(2) 0.66225(13) 0.29265(9) 0.0216(2) Uani 1 1 d . . . . .
H7 H 0.745867 0.679510 0.225383 0.026 Uiso 1 1 calc R . . . .
C8 C 0.8751(2) 0.79418(14) 0.37250(10) 0.0235(3) Uani 1 1 d . . . . .
C10 C 0.5432(2) 0.81175(14) 0.38132(10) 0.0249(3) Uani 1 1 d . . . . .
H10 H 0.430203 0.850359 0.393669 0.030 Uiso 1 1 calc R . . . .
C13 C 0.2933(2) 0.44757(13) 0.21292(10) 0.0221(3) Uani 1 1 d . . . . .
C6 C 0.8290(2) 0.53340(13) 0.28001(10) 0.0222(3) Uani 1 1 d . . . . .
H6 H 0.979417 0.568097 0.289237 0.027 Uiso 1 1 calc R . . . .
C4 C 0.7755(2) 0.43330(14) 0.17050(10) 0.0233(3) Uani 1 1 d . . . . .
C14 C 0.2578(2) 0.38330(14) 0.28971(10) 0.0243(3) Uani 1 1 d . . . . .
H14 H 0.274852 0.438717 0.359118 0.029 Uiso 1 1 calc R . . . .
C11 C 0.5260(2) 0.66012(13) 0.32386(9) 0.0217(3) Uani 1 1 d . . . . .
H11 H 0.505752 0.609372 0.374675 0.026 Uiso 1 1 calc R . . . .
C17 C 0.1946(2) 0.21831(14) 0.08459(10) 0.0257(3) Uani 1 1 d . . . . .
H17 H 0.170650 0.162669 0.015098 0.031 Uiso 1 1 calc R . . . .
C18 C 0.2572(2) 0.36223(14) 0.10927(10) 0.0242(3) Uani 1 1 d . . . . .
H18 H 0.275399 0.402414 0.056366 0.029 Uiso 1 1 calc R . . . .
C9 C 0.7368(2) 0.88447(14) 0.41249(10) 0.0258(3) Uani 1 1 d . . . . .
H9 H 0.778442 0.978060 0.453309 0.031 Uiso 1 1 calc R . . . .
C16 C 0.1671(2) 0.15578(14) 0.16191(11) 0.0250(3) Uani 1 1 d . . . . .
C5 C 0.7817(2) 0.47147(14) 0.36546(10) 0.0242(3) Uani 1 1 d . . . . .
C1 C 0.7070(2) 0.23625(14) 0.23894(11) 0.0252(3) Uani 1 1 d . . . . .
C15 C 0.1979(2) 0.23921(14) 0.26520(10) 0.0253(3) Uani 1 1 d . . . . .
H15 H 0.178527 0.198558 0.317802 0.030 Uiso 1 1 calc R . . . .
C12 C 0.3634(2) 0.65566(15) 0.15741(11) 0.0280(3) Uani 1 1 d . . . . .
H12A H 0.463891 0.624908 0.113812 0.042 Uiso 1 1 calc GR . . . .
H12B H 0.401370 0.755953 0.185836 0.042 Uiso 1 1 calc GR . . . .
H12C H 0.230446 0.625939 0.116894 0.042 Uiso 1 1 calc GR . . . .
C19 C 0.0780(3) -0.05228(16) 0.20654(13) 0.0354(3) Uani 1 1 d . . . . .
H19A H 0.042361 -0.152080 0.174584 0.053 Uiso 1 1 calc GR . . . .
H19B H -0.031599 -0.024648 0.244315 0.053 Uiso 1 1 calc GR . . . .
H19C H 0.202664 -0.024640 0.253571 0.053 Uiso 1 1 calc GR . . . .
C2 C 0.6933(3) 0.19375(16) 0.05255(11) 0.0315(3) Uani 1 1 d . . . . .
H2A H 0.548333 0.166026 0.028789 0.047 Uiso 1 1 calc GR . . . .
H2B H 0.741306 0.112719 0.052432 0.047 Uiso 1 1 calc GR . . . .
H2C H 0.766467 0.237574 0.007024 0.047 Uiso 1 1 calc GR . . . .
C3 C 0.7018(3) 0.26842(17) 0.42383(12) 0.0380(4) Uani 1 1 d . . . . .
H3A H 0.803083 0.320984 0.482790 0.057 Uiso 1 1 calc GR . . . .
H3B H 0.711899 0.172956 0.400574 0.057 Uiso 1 1 calc GR . . . .
H3C H 0.566451 0.271499 0.443387 0.057 Uiso 1 1 calc GR . . . .

loop_
_atom_site_aniso_label
_atom_site_aniso_U_11
_atom_site_aniso_U_22
_atom_site_aniso_U_33
_atom_site_aniso_U_23
_atom_site_aniso_U_13
_atom_site_aniso_U_12
O4 0.0210(7) 0.0289(5) 0.0327(5) 0.0042(4) -0.0004(4) 0.0071(4)
O3 0.0383(7) 0.0329(5) 0.0204(4) 0.0056(4) 0.0022(4) 0.0151(4)
O2 0.0347(7) 0.0313(5) 0.0219(4) 0.0068(4) 0.0045(4) 0.0129(4)
O1 0.0347(7) 0.0245(5) 0.0394(6) 0.0081(4) 0.0047(4) 0.0085(4)
O5 0.0350(7) 0.0228(5) 0.0313(5) 0.0042(4) 0.0045(4) 0.0060(4)
N2 0.0296(7) 0.0266(6) 0.0238(5) 0.0084(4) 0.0040(4) 0.0111(5)
N3 0.0216(7) 0.0233(5) 0.0219(5) 0.0045(4) -0.0013(4) 0.0071(4)
N1 0.0247(7) 0.0242(5) 0.0225(5) 0.0025(4) 0.0014(4) 0.0092(4)
C7 0.0208(7) 0.0230(6) 0.0206(5) 0.0046(4) 0.0016(4) 0.0081(4)
C8 0.0217(8) 0.0244(6) 0.0239(6) 0.0058(4) 0.0016(5) 0.0074(5)
C10 0.0253(8) 0.0248(6) 0.0237(6) 0.0029(5) 0.0029(5) 0.0107(5)
C13 0.0169(7) 0.0245(6) 0.0235(6) 0.0046(4) 0.0007(4) 0.0071(4)
C6 0.0208(7) 0.0240(6) 0.0214(5) 0.0044(4) 0.0017(4) 0.0089(5)
C4 0.0212(8) 0.0261(6) 0.0221(6) 0.0044(4) 0.0027(4) 0.0098(5)
C14 0.0218(8) 0.0278(6) 0.0216(6) 0.0039(5) 0.0019(4) 0.0081(5)
C11 0.0195(7) 0.0236(6) 0.0209(5) 0.0038(4) 0.0014(4) 0.0077(4)
C17 0.0218(8) 0.0278(6) 0.0238(6) 0.0023(5) 0.0018(5) 0.0067(5)
C18 0.0201(8) 0.0285(6) 0.0223(6) 0.0050(5) 0.0019(5) 0.0069(5)
C9 0.0246(8) 0.0228(6) 0.0275(6) 0.0025(5) 0.0020(5) 0.0084(5)
C16 0.0212(8) 0.0240(6) 0.0279(6) 0.0043(5) 0.0024(5) 0.0070(5)
C5 0.0229(8) 0.0278(6) 0.0218(6) 0.0054(5) 0.0007(4) 0.0104(5)
C1 0.0214(8) 0.0255(6) 0.0283(6) 0.0058(5) 0.0022(5) 0.0089(5)
C15 0.0219(8) 0.0288(6) 0.0249(6) 0.0072(5) 0.0022(5) 0.0073(5)
C12 0.0298(9) 0.0279(6) 0.0264(6) 0.0082(5) -0.0022(5) 0.0092(5)
C19 0.0407(10) 0.0268(7) 0.0397(8) 0.0102(6) 0.0077(6) 0.0103(6)
C2 0.0336(9) 0.0299(7) 0.0253(6) -0.0018(5) -0.0003(5) 0.0118(6)
C3 0.0533(12) 0.0345(8) 0.0302(7) 0.0151(6) 0.0057(7) 0.0120(7)

_geom_special_details            
;
 All esds (except the esd in the dihedral angle between two l.s. planes)
 are estimated using the full covariance matrix.  The cell esds are taken
 into account individually in the estimation of esds in distances, angles
 and torsion angles; correlations between esds in cell parameters are only
 used when they are defined by crystal symmetry.  An approximate (isotropic)
 treatment of cell esds is used for estimating esds involving l.s. planes.
;
loop_
_geom_bond_atom_site_label_1
_geom_bond_atom_site_label_2
_geom_bond_distance
_geom_bond_site_symmetry_2
_geom_bond_publ_flag
O4 C8 1.2085(19) . ?
O3 C5 1.2146(16) . ?
O2 C4 1.2097(16) . ?
O1 C1 1.2041(17) . ?
O5 C16 1.3614(17) . ?
O5 C19 1.4137(19) . ?
N2 C5 1.3672(18) . ?
N2 C1 1.3915(18) . ?
N2 C3 1.4572(18) . ?
N3 C13 1.4160(17) . ?
N3 C11 1.4491(18) . ?
N3 C12 1.4520(17) . ?
N1 C4 1.3718(17) . ?
N1 C1 1.3831(18) . ?
N1 C2 1.4647(17) . ?
C7 H7 0.9800 . ?
C7 C8 1.515(2) . ?
C7 C6 1.5238(17) . ?
C7 C11 1.5404(19) . ?
C8 C9 1.4648(19) . ?
C10 H10 0.9300 . ?
C10 C11 1.5014(18) . ?
C10 C9 1.323(2) . ?
C13 C14 1.3952(18) . ?
C13 C18 1.3939(18) . ?
C6 H6 0.9800 . ?
C6 C4 1.5069(18) . ?
C6 C5 1.4958(18) . ?
C14 H14 0.9300 . ?
C14 C15 1.3832(19) . ?
C11 H11 0.9800 . ?
C17 H17 0.9300 . ?
C17 C18 1.3823(19) . ?
C17 C16 1.3853(19) . ?
C18 H18 0.9300 . ?
C9 H9 0.9300 . ?
C16 C15 1.3852(19) . ?
C15 H15 0.9300 . ?
C12 H12A 0.9600 . ?
C12 H12B 0.9600 . ?
C12 H12C 0.9600 . ?
C19 H19A 0.9600 . ?
C19 H19B 0.9600 . ?
C19 H19C 0.9600 . ?
C2 H2A 0.9600 . ?
C2 H2B 0.9600 . ?
C2 H2C 0.9600 . ?
C3 H3A 0.9600 . ?
C3 H3B 0.9600 . ?
C3 H3C 0.9600 . ?

loop_
_geom_angle_atom_site_label_1
_geom_angle_atom_site_label_2
_geom_angle_atom_site_label_3
_geom_angle
_geom_angle_site_symmetry_1
_geom_angle_site_symmetry_3
_geom_angle_publ_flag
C16 O5 C19 116.69(11) . . ?
C5 N2 C1 124.94(12) . . ?
C5 N2 C3 117.67(12) . . ?
C1 N2 C3 117.12(12) . . ?
C13 N3 C11 114.48(11) . . ?
C13 N3 C12 116.64(11) . . ?
C11 N3 C12 114.75(11) . . ?
C4 N1 C1 124.91(11) . . ?
C4 N1 C2 118.28(12) . . ?
C1 N1 C2 116.76(12) . . ?
C8 C7 H7 106.6 . . ?
C8 C7 C6 114.04(11) . . ?
C8 C7 C11 102.71(10) . . ?
C6 C7 H7 106.6 . . ?
C6 C7 C11 119.41(11) . . ?
C11 C7 H7 106.6 . . ?
O4 C8 C7 125.25(12) . . ?
O4 C8 C9 127.69(13) . . ?
C9 C8 C7 107.05(12) . . ?
C11 C10 H10 123.7 . . ?
C9 C10 H10 123.7 . . ?
C9 C10 C11 112.66(12) . . ?
C14 C13 N3 119.70(11) . . ?
C18 C13 N3 122.33(12) . . ?
C18 C13 C14 117.91(12) . . ?
C7 C6 H6 105.3 . . ?
C4 C6 C7 111.54(11) . . ?
C4 C6 H6 105.3 . . ?
C5 C6 C7 112.07(11) . . ?
C5 C6 H6 105.3 . . ?
C5 C6 C4 116.24(11) . . ?
O2 C4 N1 121.65(12) . . ?
O2 C4 C6 120.96(12) . . ?
N1 C4 C6 117.34(12) . . ?
C13 C14 H14 119.2 . . ?
C15 C14 C13 121.64(12) . . ?
C15 C14 H14 119.2 . . ?
N3 C11 C7 117.29(10) . . ?
N3 C11 C10 114.67(11) . . ?
N3 C11 H11 107.3 . . ?
C7 C11 H11 107.3 . . ?
C10 C11 C7 102.26(11) . . ?
C10 C11 H11 107.3 . . ?
C18 C17 H17 119.5 . . ?
C18 C17 C16 120.93(12) . . ?
C16 C17 H17 119.5 . . ?
C13 C18 H18 119.8 . . ?
C17 C18 C13 120.46(13) . . ?
C17 C18 H18 119.8 . . ?
C8 C9 H9 125.4 . . ?
C10 C9 C8 109.20(12) . . ?
C10 C9 H9 125.4 . . ?
O5 C16 C17 115.91(12) . . ?
O5 C16 C15 124.76(13) . . ?
C15 C16 C17 119.33(12) . . ?
O3 C5 N2 121.33(13) . . ?
O3 C5 C6 121.16(12) . . ?
N2 C5 C6 117.49(11) . . ?
O1 C1 N2 120.98(13) . . ?
O1 C1 N1 121.49(13) . . ?
N1 C1 N2 117.53(12) . . ?
C14 C15 C16 119.67(13) . . ?
C14 C15 H15 120.2 . . ?
C16 C15 H15 120.2 . . ?
N3 C12 H12A 109.5 . . ?
N3 C12 H12B 109.5 . . ?
N3 C12 H12C 109.5 . . ?
H12A C12 H12B 109.5 . . ?
H12A C12 H12C 109.5 . . ?
H12B C12 H12C 109.5 . . ?
O5 C19 H19A 109.5 . . ?
O5 C19 H19B 109.5 . . ?
O5 C19 H19C 109.5 . . ?
H19A C19 H19B 109.5 . . ?
H19A C19 H19C 109.5 . . ?
H19B C19 H19C 109.5 . . ?
N1 C2 H2A 109.5 . . ?
N1 C2 H2B 109.5 . . ?
N1 C2 H2C 109.5 . . ?
H2A C2 H2B 109.5 . . ?
H2A C2 H2C 109.5 . . ?
H2B C2 H2C 109.5 . . ?
N2 C3 H3A 109.5 . . ?
N2 C3 H3B 109.5 . . ?
N2 C3 H3C 109.5 . . ?
H3A C3 H3B 109.5 . . ?
H3A C3 H3C 109.5 . . ?
H3B C3 H3C 109.5 . . ?

# end Validation Reply Form
_shelx_res_file                  
;
TITL EDF3_a.res in P-1
    edf3_a.res
    created by SHELXL-2016/6 at 15:25:49 on 09-Apr-2018
REM Old TITL EDF3 in P-1 #2
REM SHELXT solution in P-1
REM R1 0.109, Rweak 0.005, Alpha 0.045, Orientation as input
REM Formula found by SHELXT: C2 N1 O2
CELL 0.71073 6.695 10.327 13.555 107.399 92.608 102.789
ZERR 2 0.0013 0.0021 0.0027 0.03 0.03 0.03
LATT 1
SFAC C H N O
UNIT 38 42 6 10

L.S. 20
PLAN  20
BOND $H
LIST 6
fmap 2
ACTA 50
OMIT 1 0 0
OMIT -1 0 1
OMIT 0 1 1
OMIT 0 -1 1
REM <olex2.extras>
REM <HklSrc "%.\\EDF3_a.hkl">
REM </olex2.extras>

WGHT    0.083200    0.315000
FVAR       1.54868
O4    4    1.059145    0.818767    0.395620    11.00000    0.02101    0.02891 =
         0.03271    0.00416   -0.00038    0.00706
O3    4    0.786565    0.545366    0.454523    11.00000    0.03831    0.03287 =
         0.02039    0.00565    0.00217    0.01507
O2    4    0.780363    0.475861    0.096407    11.00000    0.03471    0.03127 =
         0.02192    0.00675    0.00453    0.01290
O1    4    0.661467    0.111559    0.222626    11.00000    0.03470    0.02454 =
         0.03936    0.00809    0.00472    0.00846
O5    4    0.108369    0.013321    0.128727    11.00000    0.03499    0.02282 =
         0.03135    0.00421    0.00448    0.00601
N2    3    0.738020    0.328873    0.339967    11.00000    0.02957    0.02656 =
         0.02382    0.00836    0.00397    0.01110
N3    3    0.354918    0.595452    0.241643    11.00000    0.02164    0.02333 =
         0.02193    0.00455   -0.00130    0.00707
N1    3    0.729865    0.292826    0.158417    11.00000    0.02467    0.02419 =
         0.02254    0.00248    0.00139    0.00922
C7    1    0.744784    0.662249    0.292648    11.00000    0.02081    0.02304 =
         0.02062    0.00458    0.00159    0.00812
AFIX  13
H7    2    0.745867    0.679510    0.225383    11.00000   -1.20000
AFIX   0
C8    1    0.875052    0.794175    0.372498    11.00000    0.02166    0.02443 =
         0.02395    0.00581    0.00156    0.00742
C10   1    0.543236    0.811746    0.381322    11.00000    0.02529    0.02483 =
         0.02367    0.00290    0.00294    0.01067
AFIX  43
H10   2    0.430203    0.850359    0.393669    11.00000   -1.20000
AFIX   0
C13   1    0.293283    0.447565    0.212916    11.00000    0.01694    0.02454 =
         0.02354    0.00457    0.00074    0.00705
C6    1    0.828980    0.533404    0.280014    11.00000    0.02080    0.02402 =
         0.02142    0.00444    0.00171    0.00885
AFIX  13
H6    2    0.979417    0.568097    0.289237    11.00000   -1.20000
AFIX   0
C4    1    0.775508    0.433302    0.170496    11.00000    0.02125    0.02614 =
         0.02215    0.00437    0.00269    0.00981
C14   1    0.257816    0.383301    0.289715    11.00000    0.02178    0.02777 =
         0.02163    0.00385    0.00194    0.00806
AFIX  43
H14   2    0.274852    0.438717    0.359118    11.00000   -1.20000
AFIX   0
C11   1    0.525987    0.660123    0.323861    11.00000    0.01947    0.02364 =
         0.02091    0.00383    0.00144    0.00767
AFIX  13
H11   2    0.505752    0.609372    0.374675    11.00000   -1.20000
AFIX   0
C17   1    0.194608    0.218305    0.084589    11.00000    0.02180    0.02776 =
         0.02379    0.00230    0.00176    0.00674
AFIX  43
H17   2    0.170650    0.162669    0.015098    11.00000   -1.20000
AFIX   0
C18   1    0.257216    0.362234    0.109275    11.00000    0.02009    0.02854 =
         0.02231    0.00504    0.00190    0.00686
AFIX  43
H18   2    0.275399    0.402414    0.056366    11.00000   -1.20000
AFIX   0
C9    1    0.736800    0.884468    0.412488    11.00000    0.02464    0.02283 =
         0.02747    0.00252    0.00198    0.00844
AFIX  43
H9    2    0.778442    0.978060    0.453309    11.00000   -1.20000
AFIX   0
C16   1    0.167052    0.155781    0.161910    11.00000    0.02122    0.02399 =
         0.02786    0.00432    0.00241    0.00700
C5    1    0.781681    0.471469    0.365459    11.00000    0.02293    0.02783 =
         0.02185    0.00536    0.00070    0.01035
C1    1    0.706962    0.236252    0.238939    11.00000    0.02138    0.02548 =
         0.02829    0.00584    0.00219    0.00891
C15   1    0.197944    0.239214    0.265200    11.00000    0.02188    0.02879 =
         0.02487    0.00718    0.00218    0.00734
AFIX  43
H15   2    0.178527    0.198558    0.317802    11.00000   -1.20000
AFIX   0
C12   1    0.363373    0.655664    0.157410    11.00000    0.02982    0.02786 =
         0.02644    0.00820   -0.00219    0.00924
AFIX 137
H12A  2    0.463891    0.624908    0.113812    11.00000   -1.50000
H12B  2    0.401370    0.755953    0.185836    11.00000   -1.50000
H12C  2    0.230446    0.625939    0.116894    11.00000   -1.50000
AFIX   0
C19   1    0.078013   -0.052275    0.206543    11.00000    0.04069    0.02682 =
         0.03967    0.01019    0.00775    0.01028
AFIX 137
H19A  2    0.042361   -0.152080    0.174584    11.00000   -1.50000
H19B  2   -0.031599   -0.024648    0.244315    11.00000   -1.50000
H19C  2    0.202664   -0.024640    0.253571    11.00000   -1.50000
AFIX   0
C2    1    0.693347    0.193752    0.052546    11.00000    0.03358    0.02990 =
         0.02529   -0.00176   -0.00031    0.01178
AFIX 137
H2A   2    0.548333    0.166026    0.028789    11.00000   -1.50000
H2B   2    0.741306    0.112719    0.052432    11.00000   -1.50000
H2C   2    0.766467    0.237574    0.007024    11.00000   -1.50000
AFIX   0
C3    1    0.701771    0.268422    0.423833    11.00000    0.05331    0.03445 =
         0.03023    0.01513    0.00574    0.01203
AFIX 137
H3A   2    0.803083    0.320984    0.482790    11.00000   -1.50000
H3B   2    0.711899    0.172956    0.400574    11.00000   -1.50000
H3C   2    0.566451    0.271499    0.443387    11.00000   -1.50000
AFIX   0
HKLF 4


REM  EDF3_a.res in P-1
REM R1 =  0.0506 for    3621 Fo > 4sig(Fo)  and  0.0576 for all    4159 data
REM    248 parameters refined using      0 restraints

END

WGHT      0.0833      0.3155

REM Highest difference peak  0.295,  deepest hole -0.269,  1-sigma level  0.058
Q1    1   0.7626  0.4674  0.2364  11.00000  0.05    0.30
Q2    1   0.8125  0.7228  0.3328  11.00000  0.05    0.29
Q3    1   0.5282  0.7336  0.3530  11.00000  0.05    0.25
Q4    1   0.2240  0.2858  0.0983  11.00000  0.05    0.23
Q5    1   0.8049  0.4935  0.3203  11.00000  0.05    0.22
Q6    1   0.5790  0.2330  0.0104  11.00000  0.05    0.22
Q7    1   0.7533  0.4387  0.4948  11.00000  0.05    0.21
Q8    1   0.8163  0.9889  0.4865  11.00000  0.05    0.20
Q9    1   0.7106  0.3049  0.0167  11.00000  0.05    0.20
Q10   1   0.3240  0.5132  0.2220  11.00000  0.05    0.20
Q11   1   0.1627  0.1927  0.1278  11.00000  0.05    0.20
Q12   1   0.6056  0.1816  0.3978  11.00000  0.05    0.19
Q13   1   0.1800  0.1947  0.2107  11.00000  0.05    0.19
Q14   1   0.7519  0.4416  0.2999  11.00000  0.05    0.19
Q15   1   0.2180  0.3152  0.2731  11.00000  0.05    0.18
Q16   1   0.2938  0.4188  0.2493  11.00000  0.05    0.18
Q17   1   0.7441  0.3984  0.3489  11.00000  0.05    0.17
Q18   1   0.5771 -0.0041  0.2515  11.00000  0.05    0.17
Q19   1   0.4025  0.8176  0.4138  11.00000  0.05    0.17
Q20   1   0.8360  0.4260  0.2970  11.00000  0.05    0.17
;
_shelx_res_checksum              60412
_olex2_submission_original_sample_id EDF3
_olex2_submission_special_instructions 'No special instructions were received'
_vrf_PLAT029_14b                 
;
PROBLEM: _diffrn_measured_fraction_theta_full value Low .      0.911 Why?  
RESPONSE: The data collection was carried out at the Australian Synchrotron. The
 diffraction was measured along one axis, giving rise to a lower completeness
 value, which is typical of data collected at the Synchrotron.
;
####################################################################### 
# 
# This file contains crystal structure data downloaded from the 
# Cambridge Structural Database (CSD) hosted by the Cambridge 
# Crystallographic Data Centre (CCDC).
# 
# Full information about CCDC data access policies and citation 
# guidelines are available at http://www.ccdc.cam.ac.uk/access/V1 
# 
# Audit and citation data items may have been added by the CCDC. 
# Please retain this information to preserve the provenance of 
# this file and to allow appropriate attribution of the data. 
# 
#######################################################################

data_12a
_database_code_depnum_ccdc_archive 'CCDC 1839146'

_audit_update_record             
;
2018-04-24 deposited with the CCDC.
2018-08-29 downloaded from the CCDC.
;
# publcif _publ_body_element loop end
_audit_creation_date             2018-04-03
_audit_creation_method           
;
Olex2 1.2
(compiled 2017.08.10 svn.r3458 for OlexSys, GUI svn.r5381)
;
_shelx_SHELXL_version_number     2018/1
_chemical_name_common            ?
_chemical_name_systematic        ?
_chemical_formula_moiety         'C15 H19 N3 O4'
_chemical_formula_sum            'C15 H19 N3 O4'
_chemical_formula_weight         305.33
_chemical_melting_point          ?
loop_
_atom_type_symbol
_atom_type_description
_atom_type_scat_dispersion_real
_atom_type_scat_dispersion_imag
_atom_type_scat_source
C C 0.0033 0.0016 'International Tables Vol C Tables 4.2.6.8 and 6.1.1.4'
H H 0.0000 0.0000 'International Tables Vol C Tables 4.2.6.8 and 6.1.1.4'
N N 0.0061 0.0033 'International Tables Vol C Tables 4.2.6.8 and 6.1.1.4'
O O 0.0106 0.0060 'International Tables Vol C Tables 4.2.6.8 and 6.1.1.4'

_shelx_space_group_comment       
;
The symmetry employed for this shelxl refinement is uniquely defined
by the following loop, which should always be used as a source of
symmetry information in preference to the above space-group names.
They are only intended as comments.
;
_space_group_crystal_system      monoclinic
_space_group_IT_number           14
_space_group_name_H-M_alt        'P 1 21/c 1'
_space_group_name_Hall           '-P 2ybc'
loop_
_space_group_symop_operation_xyz
'x, y, z'
'-x, y+1/2, -z+1/2'
'-x, -y, -z'
'x, -y-1/2, z-1/2'

_cell_length_a                   9.999(2)
_cell_length_b                   17.469(4)
_cell_length_c                   8.5210(17)
_cell_angle_alpha                90
_cell_angle_beta                 98.76(3)
_cell_angle_gamma                90
_cell_volume                     1471.0(5)
_cell_formula_units_Z            4
_cell_measurement_reflns_used    3202
_cell_measurement_temperature    100
_cell_measurement_theta_max      27.102
_cell_measurement_theta_min      2.061
_shelx_estimated_absorpt_T_max   0.995
_shelx_estimated_absorpt_T_min   0.988
_exptl_absorpt_coefficient_mu    0.101
_exptl_absorpt_correction_T_max  ?
_exptl_absorpt_correction_T_min  ?
_exptl_absorpt_correction_type   none
_exptl_absorpt_process_details   ?
_exptl_absorpt_special_details   ?
_exptl_crystal_colour            'dark violet'
_exptl_crystal_colour_lustre     .
_exptl_crystal_colour_modifier   dark
_exptl_crystal_colour_primary    violet
_exptl_crystal_density_diffrn    1.379
_exptl_crystal_density_meas      ?
_exptl_crystal_density_method    ?
_exptl_crystal_description       block
_exptl_crystal_F_000             648
_exptl_crystal_size_max          0.12
_exptl_crystal_size_mid          0.07
_exptl_crystal_size_min          0.05
_exptl_transmission_factor_max   ?
_exptl_transmission_factor_min   ?
_diffrn_reflns_av_R_equivalents  0.0361
_diffrn_reflns_av_unetI/netI     0.0205
_diffrn_reflns_Laue_measured_fraction_full 0.991
_diffrn_reflns_Laue_measured_fraction_max 0.987
_diffrn_reflns_limit_h_max       12
_diffrn_reflns_limit_h_min       -12
_diffrn_reflns_limit_k_max       22
_diffrn_reflns_limit_k_min       -22
_diffrn_reflns_limit_l_max       10
_diffrn_reflns_limit_l_min       -10
_diffrn_reflns_number            20733
_diffrn_reflns_point_group_measured_fraction_full 0.991
_diffrn_reflns_point_group_measured_fraction_max 0.987
_diffrn_reflns_theta_full        25.242
_diffrn_reflns_theta_max         27.102
_diffrn_reflns_theta_min         2.061
_diffrn_ambient_temperature      100
_diffrn_detector_area_resol_mean ?
_diffrn_measured_fraction_theta_full 0.991
_diffrn_measured_fraction_theta_max 0.987
_diffrn_measurement_device_type  'ADSC Quantum 210r'
_diffrn_measurement_method       'Phi Scan'
_diffrn_radiation_monochromator  'Silicon Double Crystal'
_diffrn_radiation_type           MoK\a
_diffrn_radiation_wavelength     0.71073
_diffrn_source                   'MX1 Beamline Australian Synchrotron'
_diffrn_special_details          ?
_diffrn_standards_number         0
_reflns_Friedel_coverage         0.000
_reflns_Friedel_fraction_full    .
_reflns_Friedel_fraction_max     .
_reflns_number_gt                2721
_reflns_number_total             3202
_reflns_special_details          
;
 Reflections were merged by SHELXL according to the crystal
 class for the calculation of statistics and refinement.
 
 _reflns_Friedel_fraction is defined as the number of unique
 Friedel pairs measured divided by the number that would be
 possible theoretically, ignoring centric projections and
 systematic absences.
;
_reflns_threshold_expression     'I > 2\s(I)'
_computing_cell_refinement       'XDS (Kabsch, 1993)'
_computing_data_collection       'AS QEGUI'
_computing_data_reduction        'XDS (Kabsch, 1993)'
_computing_molecular_graphics    'Olex2 (Dolomanov et al., 2009)'
_computing_publication_material  'Olex2 (Dolomanov et al., 2009)'
_computing_structure_refinement  'ShelXL (Sheldrick, 2015)'
_computing_structure_solution    'ShelXT (Sheldrick, 2015)'
_refine_diff_density_max         0.317
_refine_diff_density_min         -0.306
_refine_diff_density_rms         0.055
_refine_ls_extinction_coef       .
_refine_ls_extinction_method     none
_refine_ls_goodness_of_fit_ref   1.066
_refine_ls_hydrogen_treatment    mixed
_refine_ls_matrix_type           full
_refine_ls_number_parameters     205
_refine_ls_number_reflns         3202
_refine_ls_number_restraints     0
_refine_ls_R_factor_all          0.0575
_refine_ls_R_factor_gt           0.0485
_refine_ls_restrained_S_all      1.066
_refine_ls_shift/su_max          0.000
_refine_ls_shift/su_mean         0.000
_refine_ls_structure_factor_coef Fsqd
_refine_ls_weighting_details     
'w=1/[\s^2^(Fo^2^)+(0.0620P)^2^+0.8450P] where P=(Fo^2^+2Fc^2^)/3'
_refine_ls_weighting_scheme      calc
_refine_ls_wR_factor_gt          0.1211
_refine_ls_wR_factor_ref         0.1275
_refine_special_details          ?
_olex2_refinement_description    
;
1. Fixed Uiso
 At 1.2 times of:
  All C(H) groups, All C(H,H) groups
 At 1.5 times of:
  All C(H,H,H) groups
2.a Secondary CH2 refined with riding coordinates:
 C15(H15A,H15B), C14(H14A,H14B), C12(H12A,H12B), C13(H13A,H13B)
2.b Aromatic/amide H refined with riding coordinates:
 C9(H9), C7(H7), C11(H11), C10(H10)
2.c Idealised Me refined as rotating group:
 C3(H3A,H3B,H3C), C2(H2A,H2B,H2C)
;
_atom_sites_solution_hydrogens   mixed
_atom_sites_solution_primary     dual
_atom_sites_solution_secondary   ?
loop_
_atom_site_label
_atom_site_type_symbol
_atom_site_fract_x
_atom_site_fract_y
_atom_site_fract_z
_atom_site_U_iso_or_equiv
_atom_site_adp_type
_atom_site_occupancy
_atom_site_site_symmetry_order
_atom_site_calc_flag
_atom_site_refinement_flags_posn
_atom_site_refinement_flags_adp
_atom_site_refinement_flags_occupancy
_atom_site_disorder_assembly
_atom_site_disorder_group
O2 O 0.42678(11) 0.37029(7) 0.58102(14) 0.0286(3) Uani 1 1 d . . . . .
O3 O 0.71170(12) 0.43835(7) 0.20556(14) 0.0312(3) Uani 1 1 d . . . . .
O4 O 0.24568(12) 0.44530(7) 0.40130(15) 0.0297(3) Uani 1 1 d . . . . .
O1 O 0.86275(12) 0.29163(7) 0.63438(14) 0.0312(3) Uani 1 1 d . . . . .
N1 N 0.64351(13) 0.33174(8) 0.60434(16) 0.0236(3) Uani 1 1 d . . . . .
N2 N 0.78846(13) 0.37112(8) 0.42839(16) 0.0242(3) Uani 1 1 d . . . . .
N3 N -0.06184(13) 0.62655(8) 0.04822(16) 0.0238(3) Uani 1 1 d . . . . .
C4 C 0.53397(15) 0.37237(8) 0.52276(19) 0.0222(3) Uani 1 1 d . . . . .
C6 C 0.68469(16) 0.40933(9) 0.32960(19) 0.0240(3) Uani 1 1 d . . . . .
C5 C 0.55349(16) 0.41147(8) 0.38083(19) 0.0221(3) Uani 1 1 d . . . . .
C9 C 0.24904(17) 0.52029(9) 0.17296(19) 0.0263(3) Uani 1 1 d . . . . .
H9 H 0.295039 0.537234 0.089661 0.032 Uiso 1 1 calc R . . . .
C7 C 0.45292(16) 0.45483(9) 0.28271(19) 0.0232(3) Uani 1 1 d . . . . .
H7 H 0.484903 0.477067 0.193681 0.028 Uiso 1 1 calc R . . . .
C1 C 0.77073(16) 0.32937(9) 0.56024(19) 0.0238(3) Uani 1 1 d . . . . .
C11 C 0.05969(16) 0.59662(9) 0.05640(19) 0.0246(3) Uani 1 1 d . . . . .
H11 H 0.112058 0.611216 -0.022817 0.030 Uiso 1 1 calc R . . . .
C8 C 0.31918(16) 0.47145(9) 0.28921(19) 0.0236(3) Uani 1 1 d . . . . .
C10 C 0.11788(16) 0.54506(9) 0.17239(19) 0.0255(3) Uani 1 1 d . . . . .
H10 H 0.067298 0.527086 0.250699 0.031 Uiso 1 1 calc R . . . .
C15 C -0.11959(16) 0.68150(10) -0.07543(19) 0.0266(3) Uani 1 1 d . . . . .
H15A H -0.155619 0.654932 -0.175602 0.032 Uiso 1 1 calc R . . . .
H15B H -0.051237 0.719577 -0.096722 0.032 Uiso 1 1 calc R . . . .
C14 C -0.23246(18) 0.71909(10) -0.0020(2) 0.0329(4) Uani 1 1 d . . . . .
H14A H -0.304772 0.738388 -0.084949 0.039 Uiso 1 1 calc R . . . .
H14B H -0.197497 0.761982 0.068422 0.039 Uiso 1 1 calc R . . . .
C12 C -0.15527(17) 0.61165(10) 0.1627(2) 0.0295(4) Uani 1 1 d . . . . .
H12A H -0.118552 0.631993 0.268945 0.035 Uiso 1 1 calc R . . . .
H12B H -0.172278 0.556109 0.171620 0.035 Uiso 1 1 calc R . . . .
C13 C -0.28427(17) 0.65378(11) 0.0927(2) 0.0302(4) Uani 1 1 d . . . . .
H13A H -0.332096 0.673903 0.177512 0.036 Uiso 1 1 calc R . . . .
H13B H -0.346161 0.619755 0.022616 0.036 Uiso 1 1 calc R . . . .
C3 C 0.92495(17) 0.36997(12) 0.3847(2) 0.0330(4) Uani 1 1 d . . . . .
H3A H 0.939156 0.321434 0.332014 0.050 Uiso 1 1 calc GR . . . .
H3B H 0.992163 0.375149 0.480656 0.050 Uiso 1 1 calc GR . . . .
H3C H 0.934615 0.412550 0.312444 0.050 Uiso 1 1 calc GR . . . .
C2 C 0.62340(18) 0.29176(11) 0.7501(2) 0.0346(4) Uani 1 1 d . . . . .
H2A H 0.582413 0.326821 0.818965 0.052 Uiso 1 1 calc GR . . . .
H2B H 0.710906 0.273939 0.805712 0.052 Uiso 1 1 calc GR . . . .
H2C H 0.563448 0.247777 0.723223 0.052 Uiso 1 1 calc GR . . . .
H4 H 0.309(3) 0.4158(16) 0.471(3) 0.058(7) Uiso 1 1 d . . . . .

loop_
_atom_site_aniso_label
_atom_site_aniso_U_11
_atom_site_aniso_U_22
_atom_site_aniso_U_33
_atom_site_aniso_U_23
_atom_site_aniso_U_13
_atom_site_aniso_U_12
O2 0.0229(6) 0.0316(6) 0.0319(6) 0.0065(5) 0.0063(5) 0.0000(5)
O3 0.0299(6) 0.0375(7) 0.0272(6) 0.0068(5) 0.0076(5) 0.0007(5)
O4 0.0237(6) 0.0359(7) 0.0299(6) 0.0077(5) 0.0054(5) 0.0033(5)
O1 0.0286(6) 0.0329(6) 0.0314(6) 0.0024(5) 0.0020(5) 0.0098(5)
N1 0.0234(6) 0.0219(6) 0.0254(7) 0.0051(5) 0.0036(5) 0.0011(5)
N2 0.0217(6) 0.0276(7) 0.0238(7) -0.0014(5) 0.0049(5) 0.0004(5)
N3 0.0246(7) 0.0232(6) 0.0232(7) -0.0002(5) 0.0022(5) -0.0002(5)
C4 0.0225(7) 0.0172(7) 0.0261(8) -0.0004(6) 0.0016(6) -0.0008(6)
C6 0.0268(8) 0.0221(7) 0.0229(8) -0.0017(6) 0.0030(6) -0.0028(6)
C5 0.0235(7) 0.0188(7) 0.0235(7) -0.0013(6) 0.0014(6) -0.0008(6)
C9 0.0287(8) 0.0233(7) 0.0257(8) -0.0015(6) 0.0009(6) -0.0006(6)
C7 0.0265(8) 0.0205(7) 0.0224(7) -0.0008(6) 0.0031(6) -0.0008(6)
C1 0.0260(8) 0.0206(7) 0.0246(8) -0.0023(6) 0.0029(6) 0.0014(6)
C11 0.0241(7) 0.0245(7) 0.0246(8) -0.0018(6) 0.0017(6) -0.0006(6)
C8 0.0248(8) 0.0222(7) 0.0232(8) -0.0027(6) 0.0018(6) -0.0016(6)
C10 0.0267(8) 0.0240(7) 0.0252(8) -0.0009(6) 0.0025(6) -0.0008(6)
C15 0.0267(8) 0.0263(8) 0.0262(8) 0.0031(6) 0.0023(6) -0.0005(6)
C14 0.0328(9) 0.0304(9) 0.0345(9) 0.0021(7) 0.0021(7) 0.0068(7)
C12 0.0288(8) 0.0329(9) 0.0273(8) 0.0041(7) 0.0058(7) 0.0000(7)
C13 0.0251(8) 0.0387(9) 0.0276(9) -0.0033(7) 0.0065(7) 0.0010(7)
C3 0.0231(8) 0.0473(10) 0.0294(9) 0.0012(8) 0.0066(7) 0.0025(7)
C2 0.0312(9) 0.0363(9) 0.0366(10) 0.0183(8) 0.0063(7) 0.0036(7)

_geom_special_details            
;
 All esds (except the esd in the dihedral angle between two l.s. planes)
 are estimated using the full covariance matrix.  The cell esds are taken
 into account individually in the estimation of esds in distances, angles
 and torsion angles; correlations between esds in cell parameters are only
 used when they are defined by crystal symmetry.  An approximate (isotropic)
 treatment of cell esds is used for estimating esds involving l.s. planes.
;
loop_
_geom_bond_atom_site_label_1
_geom_bond_atom_site_label_2
_geom_bond_distance
_geom_bond_site_symmetry_2
_geom_bond_publ_flag
O2 C4 1.2484(19) . ?
O3 C6 1.239(2) . ?
O4 C8 1.369(2) . ?
O4 H4 0.95(3) . ?
O1 C1 1.226(2) . ?
N1 C4 1.398(2) . ?
N1 C1 1.381(2) . ?
N1 C2 1.466(2) . ?
N2 C6 1.402(2) . ?
N2 C1 1.374(2) . ?
N2 C3 1.468(2) . ?
N3 C11 1.315(2) . ?
N3 C15 1.476(2) . ?
N3 C12 1.473(2) . ?
C4 C5 1.428(2) . ?
C6 C5 1.445(2) . ?
C5 C7 1.424(2) . ?
C9 H9 0.9500 . ?
C9 C8 1.410(2) . ?
C9 C10 1.380(2) . ?
C7 H7 0.9500 . ?
C7 C8 1.378(2) . ?
C11 H11 0.9500 . ?
C11 C10 1.397(2) . ?
C10 H10 0.9500 . ?
C15 H15A 0.9900 . ?
C15 H15B 0.9900 . ?
C15 C14 1.520(2) . ?
C14 H14A 0.9900 . ?
C14 H14B 0.9900 . ?
C14 C13 1.533(3) . ?
C12 H12A 0.9900 . ?
C12 H12B 0.9900 . ?
C12 C13 1.525(2) . ?
C13 H13A 0.9900 . ?
C13 H13B 0.9900 . ?
C3 H3A 0.9800 . ?
C3 H3B 0.9800 . ?
C3 H3C 0.9800 . ?
C2 H2A 0.9800 . ?
C2 H2B 0.9800 . ?
C2 H2C 0.9800 . ?

loop_
_geom_angle_atom_site_label_1
_geom_angle_atom_site_label_2
_geom_angle_atom_site_label_3
_geom_angle
_geom_angle_site_symmetry_1
_geom_angle_site_symmetry_3
_geom_angle_publ_flag
C8 O4 H4 104.0(16) . . ?
C4 N1 C2 117.72(13) . . ?
C1 N1 C4 124.36(13) . . ?
C1 N1 C2 117.87(13) . . ?
C6 N2 C3 119.08(13) . . ?
C1 N2 C6 124.62(14) . . ?
C1 N2 C3 116.15(14) . . ?
C11 N3 C15 123.65(14) . . ?
C11 N3 C12 124.68(14) . . ?
C12 N3 C15 111.65(13) . . ?
O2 C4 N1 116.27(14) . . ?
O2 C4 C5 125.95(14) . . ?
N1 C4 C5 117.78(14) . . ?
O3 C6 N2 118.01(15) . . ?
O3 C6 C5 124.98(15) . . ?
N2 C6 C5 117.00(14) . . ?
C4 C5 C6 119.41(14) . . ?
C7 C5 C4 125.19(14) . . ?
C7 C5 C6 115.39(14) . . ?
C8 C9 H9 117.9 . . ?
C10 C9 H9 117.9 . . ?
C10 C9 C8 124.24(16) . . ?
C5 C7 H7 113.1 . . ?
C8 C7 C5 133.74(15) . . ?
C8 C7 H7 113.1 . . ?
O1 C1 N1 121.74(15) . . ?
O1 C1 N2 121.79(15) . . ?
N2 C1 N1 116.47(14) . . ?
N3 C11 H11 117.4 . . ?
N3 C11 C10 125.15(15) . . ?
C10 C11 H11 117.4 . . ?
O4 C8 C9 115.43(14) . . ?
O4 C8 C7 125.81(15) . . ?
C7 C8 C9 118.76(15) . . ?
C9 C10 C11 119.85(15) . . ?
C9 C10 H10 120.1 . . ?
C11 C10 H10 120.1 . . ?
N3 C15 H15A 111.2 . . ?
N3 C15 H15B 111.2 . . ?
N3 C15 C14 102.78(13) . . ?
H15A C15 H15B 109.1 . . ?
C14 C15 H15A 111.2 . . ?
C14 C15 H15B 111.2 . . ?
C15 C14 H14A 111.1 . . ?
C15 C14 H14B 111.1 . . ?
C15 C14 C13 103.11(14) . . ?
H14A C14 H14B 109.1 . . ?
C13 C14 H14A 111.1 . . ?
C13 C14 H14B 111.1 . . ?
N3 C12 H12A 111.0 . . ?
N3 C12 H12B 111.0 . . ?
N3 C12 C13 103.88(13) . . ?
H12A C12 H12B 109.0 . . ?
C13 C12 H12A 111.0 . . ?
C13 C12 H12B 111.0 . . ?
C14 C13 H13A 111.1 . . ?
C14 C13 H13B 111.1 . . ?
C12 C13 C14 103.38(14) . . ?
C12 C13 H13A 111.1 . . ?
C12 C13 H13B 111.1 . . ?
H13A C13 H13B 109.1 . . ?
N2 C3 H3A 109.5 . . ?
N2 C3 H3B 109.5 . . ?
N2 C3 H3C 109.5 . . ?
H3A C3 H3B 109.5 . . ?
H3A C3 H3C 109.5 . . ?
H3B C3 H3C 109.5 . . ?
N1 C2 H2A 109.5 . . ?
N1 C2 H2B 109.5 . . ?
N1 C2 H2C 109.5 . . ?
H2A C2 H2B 109.5 . . ?
H2A C2 H2C 109.5 . . ?
H2B C2 H2C 109.5 . . ?


_iucr_refine_instructions_details 
;
TITL p21_c_a.res in P2(1)/c
    p21_c_a.res
    created by SHELXL-2018/1 at 18:04:49 on 03-Apr-2018
REM Old TITL p21_c in P2(1)/c
REM SHELXT solution in P2(1)/c
REM R1 0.118, Rweak 0.006, Alpha 0.025, Orientation as input
REM Formula found by SHELXT: C15 N3 O4
CELL 0.71073 9.999 17.469 8.521 90 98.764 90
ZERR 4 0.002 0.0035 0.0017 0 0.03 0
LATT 1
SYMM -X,0.5+Y,0.5-Z
SFAC C H N O
UNIT 60 76 12 16

L.S. 10
PLAN  20
SIZE 0.12 0.07 0.05
TEMP -173.15
BOND $H
LIST 6
fmap 2
acta
SHEL 50 0.78
REM <olex2.extras>
REM <HklSrc "%.\\p21_c_a.hkl">
REM </olex2.extras>

WGHT    0.062000    0.845000
FVAR       1.10558
O2    4    0.426781    0.370289    0.581023    11.00000    0.02294    0.03161 =
         0.03193    0.00645    0.00631    0.00001
O3    4    0.711703    0.438348    0.205558    11.00000    0.02988    0.03751 =
         0.02724    0.00679    0.00762    0.00069
O4    4    0.245681    0.445295    0.401295    11.00000    0.02369    0.03589 =
         0.02991    0.00765    0.00537    0.00326
O1    4    0.862749    0.291632    0.634377    11.00000    0.02858    0.03288 =
         0.03144    0.00242    0.00196    0.00980
N1    3    0.643510    0.331742    0.604337    11.00000    0.02344    0.02191 =
         0.02542    0.00511    0.00361    0.00109
N2    3    0.788465    0.371125    0.428391    11.00000    0.02166    0.02762 =
         0.02375   -0.00138    0.00492    0.00043
N3    3   -0.061845    0.626549    0.048220    11.00000    0.02465    0.02324 =
         0.02316   -0.00015    0.00219   -0.00016
C4    1    0.533966    0.372368    0.522761    11.00000    0.02248    0.01723 =
         0.02612   -0.00044    0.00163   -0.00081
C6    1    0.684691    0.409325    0.329597    11.00000    0.02677    0.02210 =
         0.02288   -0.00172    0.00302   -0.00281
C5    1    0.553488    0.411466    0.380833    11.00000    0.02350    0.01875 =
         0.02346   -0.00132    0.00140   -0.00085
C9    1    0.249036    0.520290    0.172961    11.00000    0.02874    0.02329 =
         0.02570   -0.00147    0.00090   -0.00065
AFIX  43
H9    2    0.295039    0.537234    0.089661    11.00000   -1.20000
AFIX   0
C7    1    0.452919    0.454832    0.282705    11.00000    0.02652    0.02053 =
         0.02238   -0.00082    0.00306   -0.00084
AFIX  43
H7    2    0.484903    0.477067    0.193681    11.00000   -1.20000
AFIX   0
C1    1    0.770729    0.329365    0.560240    11.00000    0.02602    0.02056 =
         0.02462   -0.00228    0.00291    0.00144
C11   1    0.059695    0.596621    0.056402    11.00000    0.02408    0.02452 =
         0.02461   -0.00181    0.00174   -0.00059
AFIX  43
H11   2    0.112058    0.611216   -0.022817    11.00000   -1.20000
AFIX   0
C8    1    0.319177    0.471453    0.289206    11.00000    0.02481    0.02222 =
         0.02320   -0.00272    0.00177   -0.00155
C10   1    0.117882    0.545061    0.172390    11.00000    0.02672    0.02401 =
         0.02524   -0.00085    0.00252   -0.00081
AFIX  43
H10   2    0.067298    0.527086    0.250699    11.00000   -1.20000
AFIX   0
C15   1   -0.119587    0.681505   -0.075434    11.00000    0.02671    0.02633 =
         0.02616    0.00309    0.00231   -0.00050
AFIX  23
H15A  2   -0.155619    0.654932   -0.175602    11.00000   -1.20000
H15B  2   -0.051237    0.719577   -0.096722    11.00000   -1.20000
AFIX   0
C14   1   -0.232459    0.719086   -0.002024    11.00000    0.03284    0.03044 =
         0.03445    0.00207    0.00209    0.00681
AFIX  23
H14A  2   -0.304772    0.738388   -0.084949    11.00000   -1.20000
H14B  2   -0.197497    0.761982    0.068422    11.00000   -1.20000
AFIX   0
C12   1   -0.155271    0.611650    0.162651    11.00000    0.02882    0.03291 =
         0.02731    0.00408    0.00580    0.00001
AFIX  23
H12A  2   -0.118552    0.631993    0.268945    11.00000   -1.20000
H12B  2   -0.172278    0.556109    0.171620    11.00000   -1.20000
AFIX   0
C13   1   -0.284269    0.653778    0.092684    11.00000    0.02506    0.03872 =
         0.02761   -0.00334    0.00653    0.00099
AFIX  23
H13A  2   -0.332096    0.673903    0.177512    11.00000   -1.20000
H13B  2   -0.346161    0.619755    0.022616    11.00000   -1.20000
AFIX   0
C3    1    0.924946    0.369968    0.384748    11.00000    0.02309    0.04734 =
         0.02941    0.00120    0.00656    0.00252
AFIX 137
H3A   2    0.939156    0.321434    0.332014    11.00000   -1.50000
H3B   2    0.992163    0.375149    0.480656    11.00000   -1.50000
H3C   2    0.934615    0.412550    0.312444    11.00000   -1.50000
AFIX   0
C2    1    0.623404    0.291758    0.750135    11.00000    0.03125    0.03627 =
         0.03664    0.01830    0.00626    0.00364
AFIX 137
H2A   2    0.582413    0.326821    0.818965    11.00000   -1.50000
H2B   2    0.710906    0.273939    0.805712    11.00000   -1.50000
H2C   2    0.563448    0.247777    0.723223    11.00000   -1.50000
AFIX   0
H4    2    0.308671    0.415783    0.470899    11.00000    0.05839
HKLF 4


REM  p21_c_a.res in P2(1)/c
REM R1 =  0.0485 for    2721 Fo > 4sig(Fo)  and  0.0575 for all    3202 data
REM    205 parameters refined using      0 restraints

END  
     
WGHT      0.0621      0.8459 

REM Highest difference peak  0.317,  deepest hole -0.306,  1-sigma level  0.055
Q1    1   0.6159  0.4133  0.3557  11.00000  0.05    0.32
Q2    1   0.3825  0.5218  0.1390  11.00000  0.05    0.29
Q3    1  -0.1052  0.6175  0.1134  11.00000  0.05    0.28
Q4    1  -0.0829  0.6589 -0.0123  11.00000  0.05    0.25
Q5    1   0.5057  0.4283  0.3417  11.00000  0.05    0.23
Q6    1   0.7022  0.3299  0.5815  11.00000  0.05    0.22
Q7    1  -0.0161  0.5678  0.1746  11.00000  0.05    0.22
Q8    1  -0.2276  0.6286  0.1405  11.00000  0.05    0.21
Q9    1   0.3839  0.4319  0.3751  11.00000  0.05    0.21
Q10   1   0.6151  0.4642  0.2028  11.00000  0.05    0.21
Q11   1  -0.3105  0.6997  0.0353  11.00000  0.05    0.20
Q12   1   0.0888  0.5793  0.1373  11.00000  0.05    0.20
Q13   1   0.7418  0.3953  0.3925  11.00000  0.05    0.18
Q14   1   0.5917  0.3491  0.5668  11.00000  0.05    0.16
Q15   1   0.4235  0.3856  0.3459  11.00000  0.05    0.16
Q16   1   0.2192  0.6220  0.2136  11.00000  0.05    0.16
Q17   1   0.5390  0.3945  0.4440  11.00000  0.05    0.16
Q18   1   0.6460  0.3481  0.8472  11.00000  0.05    0.16
Q19   1   0.3251  0.5669  0.0962  11.00000  0.05    0.16
Q20   1  -0.3636  0.6483  0.1633  11.00000  0.05    0.15

  REM The information below was added by Olex2.
  REM
  REM R1 = 0.0485 for 2721 Fo > 4sig(Fo) and 0.0575 for all 25172 data
  REM n/a parameters refined using n/a restraints
  REM Highest difference peak 0.32, deepest hole -0.31
  REM Mean Shift 0, Max Shift 0.000.

  REM +++ Tabular Listing of Refinement Information +++
  REM R1_all = 0.0575
  REM R1_gt = 0.0485
  REM wR_ref = 0.1275
  REM GOOF = 1.066
  REM Shift_max = 0.000
  REM Shift_mean = 0
  REM Reflections_all = 25172
  REM Reflections_gt = 2721
  REM Parameters = n/a
  REM Hole = -0.31
  REM Peak = 0.32
  REM Flack = n/a

  
;
_olex2_submission_special_instructions 'No special instructions were received'


_publcif_funding_html            
;
;
####################################################################### 
# 
# This file contains crystal structure data downloaded from the 
# Cambridge Structural Database (CSD) hosted by the Cambridge 
# Crystallographic Data Centre (CCDC).
# 
# Full information about CCDC data access policies and citation 
# guidelines are available at http://www.ccdc.cam.ac.uk/access/V1 
# 
# Audit and citation data items may have been added by the CCDC. 
# Please retain this information to preserve the provenance of 
# this file and to allow appropriate attribution of the data. 
# 
#######################################################################

data_2b
_database_code_depnum_ccdc_archive 'CCDC 1839145'
_audit_update_record             
;
2018-04-24 deposited with the CCDC.
2018-08-29 downloaded from the CCDC.
;
_audit_creation_date             2018-03-13
_audit_creation_method           
;
Olex2 1.2
(compiled 2017.08.10 svn.r3458 for OlexSys, GUI svn.r5381)
;
_shelx_SHELXL_version_number     2018/1
_chemical_name_common            ?
_chemical_name_systematic        ?
_chemical_formula_moiety         'C14 H19 N3 O4, 2(H2 O)'
_chemical_formula_sum            'C14 H23 N3 O6'
_chemical_formula_weight         329.35
_chemical_melting_point          ?
loop_
_atom_type_symbol
_atom_type_description
_atom_type_scat_dispersion_real
_atom_type_scat_dispersion_imag
_atom_type_scat_source
C C 0.0033 0.0016 'International Tables Vol C Tables 4.2.6.8 and 6.1.1.4'
H H 0.0000 0.0000 'International Tables Vol C Tables 4.2.6.8 and 6.1.1.4'
N N 0.0061 0.0033 'International Tables Vol C Tables 4.2.6.8 and 6.1.1.4'
O O 0.0106 0.0060 'International Tables Vol C Tables 4.2.6.8 and 6.1.1.4'

_shelx_space_group_comment       
;
The symmetry employed for this shelxl refinement is uniquely defined
by the following loop, which should always be used as a source of
symmetry information in preference to the above space-group names.
They are only intended as comments.
;
_space_group_crystal_system      monoclinic
_space_group_IT_number           14
_space_group_name_H-M_alt        'P 1 21/n 1'
_space_group_name_Hall           '-P 2yn'
loop_
_space_group_symop_operation_xyz
'x, y, z'
'-x+1/2, y+1/2, -z+1/2'
'-x, -y, -z'
'x-1/2, -y-1/2, z-1/2'

_cell_length_a                   8.7890(18)
_cell_length_b                   10.706(2)
_cell_length_c                   17.342(4)
_cell_angle_alpha                90
_cell_angle_beta                 99.97(3)
_cell_angle_gamma                90
_cell_volume                     1607.2(6)
_cell_formula_units_Z            4
_cell_measurement_reflns_used    4008
_cell_measurement_temperature    100
_cell_measurement_theta_max      28.698
_cell_measurement_theta_min      2.245
_shelx_estimated_absorpt_T_max   0.999
_shelx_estimated_absorpt_T_min   0.995
_exptl_absorpt_coefficient_mu    0.107
_exptl_absorpt_correction_T_max  ?
_exptl_absorpt_correction_T_min  ?
_exptl_absorpt_correction_type   none
_exptl_absorpt_process_details   ?
_exptl_absorpt_special_details   ?
_exptl_crystal_colour            'clear colourless'
_exptl_crystal_colour_lustre     clear
_exptl_crystal_colour_modifier   .
_exptl_crystal_colour_primary    colourless
_exptl_crystal_density_diffrn    1.361
_exptl_crystal_density_meas      ?
_exptl_crystal_density_method    ?
_exptl_crystal_description       plate
_exptl_crystal_F_000             704
_exptl_crystal_size_max          0.05
_exptl_crystal_size_mid          0.05
_exptl_crystal_size_min          0.01
_exptl_transmission_factor_max   ?
_exptl_transmission_factor_min   ?
_diffrn_reflns_av_R_equivalents  0.0690
_diffrn_reflns_av_unetI/netI     0.0359
_diffrn_reflns_Laue_measured_fraction_full 0.993
_diffrn_reflns_Laue_measured_fraction_max 0.990
_diffrn_reflns_limit_h_max       10
_diffrn_reflns_limit_h_min       -10
_diffrn_reflns_limit_k_max       13
_diffrn_reflns_limit_k_min       -13
_diffrn_reflns_limit_l_max       21
_diffrn_reflns_limit_l_min       -21
_diffrn_reflns_number            21320
_diffrn_reflns_point_group_measured_fraction_full 0.993
_diffrn_reflns_point_group_measured_fraction_max 0.990
_diffrn_reflns_theta_full        25.242
_diffrn_reflns_theta_max         26.371
_diffrn_reflns_theta_min         3.051
_diffrn_ambient_temperature      100.0
_diffrn_detector_area_resol_mean ?
_diffrn_measured_fraction_theta_full 0.993
_diffrn_measured_fraction_theta_max 0.990
_diffrn_measurement_device_type  'ADSC Quantum 210r'
_diffrn_measurement_method       'Phi Scan'
_diffrn_radiation_monochromator  'Silicon Double Crystal'
_diffrn_radiation_type           MoK\a
_diffrn_radiation_wavelength     0.71073
_diffrn_source                   'MX1 Beamline Australian Synchrotron'
_reflns_Friedel_coverage         0.000
_reflns_Friedel_fraction_full    .
_reflns_Friedel_fraction_max     .
_reflns_number_gt                2328
_reflns_number_total             3253
_reflns_special_details          
;
 Reflections were merged by SHELXL according to the crystal
 class for the calculation of statistics and refinement.
 
 _reflns_Friedel_fraction is defined as the number of unique
 Friedel pairs measured divided by the number that would be
 possible theoretically, ignoring centric projections and
 systematic absences.
;
_reflns_threshold_expression     'I > 2\s(I)'
_computing_cell_refinement       'XDS (Kabsch, 1993)'
_computing_data_collection       'AS QEGUI'
_computing_data_reduction        'XDS (Kabsch, 1993)'
_computing_molecular_graphics    'Olex2 (Dolomanov et al., 2009)'
_computing_publication_material  'Olex2 (Dolomanov et al., 2009)'
_computing_structure_refinement  'ShelXL (Sheldrick, 2015)'
_computing_structure_solution    'ShelXT (Sheldrick, 2015)'
_refine_diff_density_max         0.287
_refine_diff_density_min         -0.390
_refine_diff_density_rms         0.065
_refine_ls_extinction_coef       .
_refine_ls_extinction_method     none
_refine_ls_goodness_of_fit_ref   1.050
_refine_ls_hydrogen_treatment    mixed
_refine_ls_matrix_type           full
_refine_ls_number_parameters     242
_refine_ls_number_reflns         3253
_refine_ls_number_restraints     0
_refine_ls_R_factor_all          0.0818
_refine_ls_R_factor_gt           0.0552
_refine_ls_restrained_S_all      1.050
_refine_ls_shift/su_max          0.000
_refine_ls_shift/su_mean         0.000
_refine_ls_structure_factor_coef Fsqd
_refine_ls_weighting_details     
'w=1/[\s^2^(Fo^2^)+(0.0734P)^2^+0.7856P] where P=(Fo^2^+2Fc^2^)/3'
_refine_ls_weighting_scheme      calc
_refine_ls_wR_factor_gt          0.1305
_refine_ls_wR_factor_ref         0.1465
_refine_special_details          ?
_olex2_refinement_description    
;
1. Fixed Uiso
 At 1.2 times of:
  All C(H) groups, All C(H,H) groups, All N(H,H) groups
 At 1.5 times of:
  All C(H,H,H) groups, All O(H,H) groups
2. Others
 Sof(H3B)=Sof(C13B)=Sof(H13C)=Sof(H13D)=Sof(C14B)=Sof(H14D)=Sof(H14E)=
 Sof(H14F)=1-FVAR(1)
 Sof(H3A)=Sof(C13A)=Sof(H13A)=Sof(H13B)=Sof(C14A)=Sof(H14A)=Sof(H14B)=
 Sof(H14C)=FVAR(1)
3.a Free rotating group:
 O6(H6A,H6B)
3.b Ternary CH refined with riding coordinates:
 N3(H3A), N3(H3B), C7(H7), C11(H11)
3.c Secondary CH2 refined with riding coordinates:
 C13A(H13A,H13B), C13B(H13C,H13D)
3.d Aromatic/amide H refined with riding coordinates:
 C10(H10), C9(H9)
3.e Idealised Me refined with riding coordinates:
 C3(H3C,H3D,H3E)
3.f Idealised Me refined as rotating group:
 C2(H2A,H2B,H2C), C12(H12A,H12B,H12C), C14A(H14A,H14B,H14C), C14B(H14D,H14E,
 H14F)
;
_atom_sites_solution_hydrogens   mixed
_atom_sites_solution_primary     ?
_atom_sites_solution_secondary   ?
loop_
_atom_site_label
_atom_site_type_symbol
_atom_site_fract_x
_atom_site_fract_y
_atom_site_fract_z
_atom_site_U_iso_or_equiv
_atom_site_adp_type
_atom_site_occupancy
_atom_site_site_symmetry_order
_atom_site_calc_flag
_atom_site_refinement_flags_posn
_atom_site_refinement_flags_adp
_atom_site_refinement_flags_occupancy
_atom_site_disorder_assembly
_atom_site_disorder_group
O1 O 0.17059(17) 0.34802(14) 0.57464(10) 0.0329(4) Uani 1 1 d . . . . .
O2 O 0.12025(17) 0.77235(14) 0.58492(10) 0.0324(4) Uani 1 1 d . . . . .
O3 O 0.35618(18) 0.58169(14) 0.39142(10) 0.0327(4) Uani 1 1 d . . . . .
O4 O 0.46653(18) 0.87581(16) 0.57744(11) 0.0402(4) Uani 1 1 d . . . . .
O5 O 0.5533(2) 0.72705(18) 0.32955(11) 0.0402(4) Uani 1 1 d . . . . .
O6 O 0.1072(2) 0.92129(16) 0.70784(11) 0.0416(4) Uani 1 1 d . . . . .
H6A H 0.082295 0.874837 0.743392 0.062 Uiso 1 1 d G . . . .
H6B H 0.123784 0.870835 0.672353 0.062 Uiso 1 1 d G . . . .
N2 N 0.2624(2) 0.46664(16) 0.48360(11) 0.0288(4) Uani 1 1 d . . . . .
N1 N 0.1456(2) 0.55923(17) 0.58075(11) 0.0281(4) Uani 1 1 d . . . . .
N3 N 0.1185(2) 0.90894(18) 0.33592(13) 0.0401(5) Uani 1 1 d . . . . .
H3A H 0.029610 0.967279 0.320381 0.048 Uiso 0.640(11) 1 calc R . P A 1
H3B H 0.028322 0.965738 0.319636 0.048 Uiso 0.360(11) 1 calc R . P A 2
C4 C 0.1695(2) 0.67966(19) 0.55219(13) 0.0266(5) Uani 1 1 d . . . . .
C1 C 0.1920(2) 0.4525(2) 0.54771(14) 0.0280(5) Uani 1 1 d . . . . .
C5 C 0.2929(2) 0.58320(19) 0.45139(14) 0.0270(5) Uani 1 1 d . . . . .
C6 C 0.2472(2) 0.68986(19) 0.48859(14) 0.0266(5) Uani 1 1 d . . . . .
C10 C 0.1566(3) 1.0218(2) 0.46258(15) 0.0324(5) Uani 1 1 d . . . . .
H10 H 0.092001 1.091506 0.446569 0.039 Uiso 1 1 calc R . . . .
C7 C 0.2795(2) 0.81879(19) 0.46180(14) 0.0278(5) Uani 1 1 d . . . . .
H7 H 0.351603 0.811422 0.423307 0.033 Uiso 1 1 calc R . . . .
C8 C 0.3554(2) 0.9037(2) 0.52893(14) 0.0304(5) Uani 1 1 d . . . . .
C9 C 0.2738(3) 1.0240(2) 0.52215(15) 0.0325(5) Uani 1 1 d . . . . .
H9 H 0.301100 1.093628 0.555683 0.039 Uiso 1 1 calc R . . . .
C11 C 0.1380(2) 0.8964(2) 0.42340(15) 0.0333(5) Uani 1 1 d . . . . .
H11 H 0.042878 0.856243 0.436428 0.040 Uiso 1 1 calc R . . . .
C2 C 0.0744(3) 0.5446(2) 0.65089(14) 0.0330(5) Uani 1 1 d . . . . .
H2A H 0.146928 0.502244 0.691903 0.049 Uiso 1 1 calc GR . . . .
H2B H -0.020042 0.494648 0.637918 0.049 Uiso 1 1 calc GR . . . .
H2C H 0.048813 0.626990 0.669639 0.049 Uiso 1 1 calc GR . . . .
C3 C 0.3122(3) 0.3524(2) 0.44807(16) 0.0396(6) Uani 1 1 d . . . . .
H3C H 0.386936 0.307581 0.486812 0.059 Uiso 1 1 calc R . . . .
H3D H 0.360607 0.374701 0.403102 0.059 Uiso 1 1 calc R . . . .
H3E H 0.222442 0.298907 0.430606 0.059 Uiso 1 1 calc R . . . .
C12 C 0.2535(3) 0.9680(3) 0.30802(15) 0.0447(6) Uani 1 1 d . . . . .
H12A H 0.286826 1.041730 0.339997 0.067 Uiso 1 1 calc GR . . . .
H12B H 0.223342 0.993032 0.253140 0.067 Uiso 1 1 calc GR . . . .
H12C H 0.338672 0.907881 0.312637 0.067 Uiso 1 1 calc GR . . . .
C13A C 0.0622(6) 0.7817(4) 0.3053(4) 0.0291(12) Uani 0.640(11) 1 d . . P A 1
H13A H 0.151307 0.725334 0.304533 0.035 Uiso 0.640(11) 1 calc R . P A 1
H13B H -0.004510 0.744464 0.339670 0.035 Uiso 0.640(11) 1 calc R . P A 1
C14A C -0.0276(7) 0.7970(5) 0.2236(3) 0.0502(16) Uani 0.640(11) 1 d . . P A 1
H14A H 0.031853 0.848418 0.192674 0.075 Uiso 0.640(11) 1 calc GR . P A 1
H14B H -0.126465 0.837913 0.225996 0.075 Uiso 0.640(11) 1 calc GR . P A 1
H14C H -0.046704 0.714810 0.199005 0.075 Uiso 0.640(11) 1 calc GR . P A 1
C13B C 0.1001(11) 0.7970(7) 0.2747(6) 0.0266(19) Uani 0.360(11) 1 d . . P A 2
H13C H 0.127679 0.824174 0.224362 0.032 Uiso 0.360(11) 1 calc R . P A 2
H13D H 0.166864 0.725775 0.295264 0.032 Uiso 0.360(11) 1 calc R . P A 2
C14B C -0.0666(8) 0.7614(7) 0.2645(6) 0.034(3) Uani 0.360(11) 1 d . . P A 2
H14D H -0.086868 0.692196 0.227112 0.051 Uiso 0.360(11) 1 calc GR . P A 2
H14E H -0.130671 0.833265 0.244561 0.051 Uiso 0.360(11) 1 calc GR . P A 2
H14F H -0.091719 0.735438 0.314988 0.051 Uiso 0.360(11) 1 calc GR . P A 2
H5A H 0.480(5) 0.677(4) 0.351(2) 0.091(13) Uiso 1 1 d . . . . .
H5B H 0.643(4) 0.712(3) 0.3586(19) 0.061(10) Uiso 1 1 d . . . . .

loop_
_atom_site_aniso_label
_atom_site_aniso_U_11
_atom_site_aniso_U_22
_atom_site_aniso_U_33
_atom_site_aniso_U_23
_atom_site_aniso_U_13
_atom_site_aniso_U_12
O1 0.0278(8) 0.0209(8) 0.0463(10) 0.0032(7) -0.0040(7) 0.0000(6)
O2 0.0283(8) 0.0227(8) 0.0451(10) -0.0007(7) 0.0031(7) 0.0071(6)
O3 0.0276(8) 0.0261(8) 0.0434(10) -0.0020(7) 0.0037(7) 0.0017(6)
O4 0.0224(8) 0.0330(9) 0.0609(12) -0.0125(8) -0.0050(8) 0.0032(7)
O5 0.0295(9) 0.0448(11) 0.0450(10) 0.0113(8) 0.0031(8) 0.0044(8)
O6 0.0403(10) 0.0313(9) 0.0476(11) -0.0034(8) -0.0082(8) 0.0092(8)
N2 0.0253(9) 0.0182(9) 0.0404(11) -0.0007(8) -0.0013(8) 0.0036(7)
N1 0.0204(8) 0.0211(9) 0.0404(11) 0.0001(8) -0.0013(8) 0.0015(7)
N3 0.0281(10) 0.0252(10) 0.0586(14) -0.0061(10) -0.0161(9) 0.0031(8)
C4 0.0161(9) 0.0192(10) 0.0412(13) 0.0012(9) -0.0039(9) 0.0031(8)
C1 0.0198(10) 0.0211(11) 0.0389(13) 0.0001(9) -0.0069(9) 0.0019(8)
C5 0.0173(9) 0.0208(11) 0.0399(13) -0.0003(9) -0.0035(9) 0.0017(8)
C6 0.0166(9) 0.0185(10) 0.0420(13) -0.0006(9) -0.0026(9) 0.0012(8)
C10 0.0258(11) 0.0216(11) 0.0529(15) 0.0091(10) 0.0151(10) 0.0048(8)
C7 0.0170(9) 0.0208(10) 0.0443(13) -0.0005(9) 0.0016(9) 0.0021(8)
C8 0.0190(10) 0.0220(11) 0.0505(14) -0.0035(10) 0.0068(10) -0.0008(8)
C9 0.0312(12) 0.0197(10) 0.0501(14) 0.0011(10) 0.0174(11) 0.0002(9)
C11 0.0172(10) 0.0228(11) 0.0576(16) 0.0045(11) 0.0006(10) 0.0006(8)
C2 0.0268(11) 0.0282(11) 0.0428(14) 0.0031(10) 0.0030(10) 0.0012(9)
C3 0.0466(14) 0.0209(11) 0.0512(15) -0.0041(11) 0.0079(12) 0.0062(10)
C12 0.0495(15) 0.0464(16) 0.0344(13) 0.0017(12) -0.0031(11) 0.0067(12)
C13A 0.027(2) 0.024(2) 0.036(3) -0.0026(19) 0.0039(19) 0.0003(16)
C14A 0.062(3) 0.046(3) 0.036(3) 0.002(2) -0.008(2) -0.017(2)
C13B 0.030(4) 0.019(3) 0.031(5) -0.001(3) 0.005(3) -0.002(3)
C14B 0.027(4) 0.028(4) 0.044(5) -0.003(4) -0.001(3) -0.001(3)

_geom_special_details            
;
 All esds (except the esd in the dihedral angle between two l.s. planes)
 are estimated using the full covariance matrix.  The cell esds are taken
 into account individually in the estimation of esds in distances, angles
 and torsion angles; correlations between esds in cell parameters are only
 used when they are defined by crystal symmetry.  An approximate (isotropic)
 treatment of cell esds is used for estimating esds involving l.s. planes.
;
loop_
_geom_bond_atom_site_label_1
_geom_bond_atom_site_label_2
_geom_bond_distance
_geom_bond_site_symmetry_2
_geom_bond_publ_flag
O1 C1 1.239(3) . ?
O2 C4 1.257(3) . ?
O3 C5 1.262(3) . ?
O4 C8 1.211(3) . ?
O5 H5A 0.95(4) . ?
O5 H5B 0.88(4) . ?
O6 H6A 0.8496 . ?
O6 H6B 0.8503 . ?
N2 C1 1.371(3) . ?
N2 C5 1.412(3) . ?
N2 C3 1.470(3) . ?
N1 C4 1.410(3) . ?
N1 C1 1.372(3) . ?
N1 C2 1.470(3) . ?
N3 H3A 1.0000 . ?
N3 H3B 1.0000 . ?
N3 C11 1.503(3) . ?
N3 C12 1.497(4) . ?
N3 C13A 1.514(5) . ?
N3 C13B 1.591(8) . ?
C4 C6 1.398(3) . ?
C5 C6 1.404(3) . ?
C6 C7 1.499(3) . ?
C10 H10 0.9500 . ?
C10 C9 1.327(4) . ?
C10 C11 1.500(3) . ?
C7 H7 1.0000 . ?
C7 C8 1.535(3) . ?
C7 C11 1.547(3) . ?
C8 C9 1.470(3) . ?
C9 H9 0.9500 . ?
C11 H11 1.0000 . ?
C2 H2A 0.9800 . ?
C2 H2B 0.9800 . ?
C2 H2C 0.9800 . ?
C3 H3C 0.9800 . ?
C3 H3D 0.9800 . ?
C3 H3E 0.9800 . ?
C12 H12A 0.9800 . ?
C12 H12B 0.9800 . ?
C12 H12C 0.9800 . ?
C13A H13A 0.9900 . ?
C13A H13B 0.9900 . ?
C13A C14A 1.506(8) . ?
C14A H14A 0.9800 . ?
C14A H14B 0.9800 . ?
C14A H14C 0.9800 . ?
C13B H13C 0.9900 . ?
C13B H13D 0.9900 . ?
C13B C14B 1.494(13) . ?
C14B H14D 0.9800 . ?
C14B H14E 0.9800 . ?
C14B H14F 0.9800 . ?

loop_
_geom_angle_atom_site_label_1
_geom_angle_atom_site_label_2
_geom_angle_atom_site_label_3
_geom_angle
_geom_angle_site_symmetry_1
_geom_angle_site_symmetry_3
_geom_angle_publ_flag
H5A O5 H5B 106(3) . . ?
H6A O6 H6B 104.6 . . ?
C1 N2 C5 124.19(18) . . ?
C1 N2 C3 117.20(19) . . ?
C5 N2 C3 118.59(19) . . ?
C4 N1 C2 119.94(18) . . ?
C1 N1 C4 122.83(19) . . ?
C1 N1 C2 117.17(18) . . ?
C11 N3 H3A 106.0 . . ?
C11 N3 H3B 106.6 . . ?
C11 N3 C13A 104.3(3) . . ?
C11 N3 C13B 125.9(4) . . ?
C12 N3 H3A 106.0 . . ?
C12 N3 H3B 106.6 . . ?
C12 N3 C11 113.94(18) . . ?
C12 N3 C13A 119.7(3) . . ?
C12 N3 C13B 95.6(4) . . ?
C13A N3 H3A 106.0 . . ?
C13B N3 H3B 106.6 . . ?
O2 C4 N1 118.7(2) . . ?
O2 C4 C6 123.2(2) . . ?
C6 C4 N1 118.11(18) . . ?
O1 C1 N2 121.7(2) . . ?
O1 C1 N1 121.3(2) . . ?
N2 C1 N1 117.06(19) . . ?
O3 C5 N2 117.13(19) . . ?
O3 C5 C6 126.2(2) . . ?
C6 C5 N2 116.6(2) . . ?
C4 C6 C5 121.1(2) . . ?
C4 C6 C7 117.44(19) . . ?
C5 C6 C7 121.5(2) . . ?
C9 C10 H10 123.9 . . ?
C9 C10 C11 112.2(2) . . ?
C11 C10 H10 123.9 . . ?
C6 C7 H7 108.1 . . ?
C6 C7 C8 113.01(19) . . ?
C6 C7 C11 116.52(17) . . ?
C8 C7 H7 108.1 . . ?
C8 C7 C11 102.71(17) . . ?
C11 C7 H7 108.1 . . ?
O4 C8 C7 125.0(2) . . ?
O4 C8 C9 126.5(2) . . ?
C9 C8 C7 108.43(19) . . ?
C10 C9 C8 110.4(2) . . ?
C10 C9 H9 124.8 . . ?
C8 C9 H9 124.8 . . ?
N3 C11 C7 115.15(19) . . ?
N3 C11 H11 108.2 . . ?
C10 C11 N3 111.21(19) . . ?
C10 C11 C7 105.60(18) . . ?
C10 C11 H11 108.2 . . ?
C7 C11 H11 108.2 . . ?
N1 C2 H2A 109.5 . . ?
N1 C2 H2B 109.5 . . ?
N1 C2 H2C 109.5 . . ?
H2A C2 H2B 109.5 . . ?
H2A C2 H2C 109.5 . . ?
H2B C2 H2C 109.5 . . ?
N2 C3 H3C 109.5 . . ?
N2 C3 H3D 109.5 . . ?
N2 C3 H3E 109.5 . . ?
H3C C3 H3D 109.5 . . ?
H3C C3 H3E 109.5 . . ?
H3D C3 H3E 109.5 . . ?
N3 C12 H12A 109.5 . . ?
N3 C12 H12B 109.5 . . ?
N3 C12 H12C 109.5 . . ?
H12A C12 H12B 109.5 . . ?
H12A C12 H12C 109.5 . . ?
H12B C12 H12C 109.5 . . ?
N3 C13A H13A 110.0 . . ?
N3 C13A H13B 110.0 . . ?
H13A C13A H13B 108.4 . . ?
C14A C13A N3 108.5(4) . . ?
C14A C13A H13A 110.0 . . ?
C14A C13A H13B 110.0 . . ?
C13A C14A H14A 109.5 . . ?
C13A C14A H14B 109.5 . . ?
C13A C14A H14C 109.5 . . ?
H14A C14A H14B 109.5 . . ?
H14A C14A H14C 109.5 . . ?
H14B C14A H14C 109.5 . . ?
N3 C13B H13C 110.8 . . ?
N3 C13B H13D 110.8 . . ?
H13C C13B H13D 108.9 . . ?
C14B C13B N3 104.8(7) . . ?
C14B C13B H13C 110.8 . . ?
C14B C13B H13D 110.8 . . ?
C13B C14B H14D 109.5 . . ?
C13B C14B H14E 109.5 . . ?
C13B C14B H14F 109.5 . . ?
H14D C14B H14E 109.5 . . ?
H14D C14B H14F 109.5 . . ?
H14E C14B H14F 109.5 . . ?

_iucr_refine_instructions_details 
;
TITL p21_n_a.res in P2(1)/n
    p21_n.res
    created by SHELXL-2018/1 at 13:05:13 on 13-Mar-2018
REM Old TITL p21_n in P2(1)/n
REM SHELXT solution in P2(1)/n
REM R1 0.202, Rweak 0.011, Alpha 0.035, Orientation as input
REM Formula found by SHELXT: C15 N2 O6
CELL 0.71073 8.789 10.706 17.342 90 99.967 90
ZERR 4 0.0018 0.0021 0.0035 0 0.03 0
LATT 1
SYMM 0.5-X,0.5+Y,0.5-Z
SFAC C H N O
UNIT 56 92 12 24

L.S. 10
PLAN  20
SIZE 0.05 0.05 0.01
TEMP -173.15
BOND $H
list 4
fmap 2
acta
SHEL 50 0.8
OMIT -1 1 1
OMIT 1 0 1
OMIT 1 1 0
OMIT 1 1 1
OMIT -1 0 1
OMIT 0 1 1
REM <olex2.extras>
REM <HklSrc "%.\\p21_n.hkl">
REM </olex2.extras>

WGHT    0.073400    0.785600
FVAR       0.77279   0.64033
O1    4    0.170588    0.348020    0.574642    11.00000    0.02775    0.02086 =
         0.04633    0.00315   -0.00396   -0.00005
O2    4    0.120251    0.772348    0.584918    11.00000    0.02831    0.02275 =
         0.04509   -0.00069    0.00311    0.00715
O3    4    0.356178    0.581690    0.391422    11.00000    0.02760    0.02614 =
         0.04342   -0.00201    0.00371    0.00172
O4    4    0.466525    0.875808    0.577437    11.00000    0.02235    0.03297 =
         0.06095   -0.01245   -0.00498    0.00316
O5    4    0.553309    0.727048    0.329551    11.00000    0.02949    0.04483 =
         0.04498    0.01131    0.00306    0.00437
AFIX   6
O6    4    0.107159    0.921286    0.707840    11.00000    0.04030    0.03127 =
         0.04758   -0.00343   -0.00822    0.00922
H6A   2    0.082295    0.874837    0.743392    11.00000   -1.50000
H6B   2    0.123784    0.870835    0.672353    11.00000   -1.50000
AFIX   0

N2    3    0.262352    0.466638    0.483601    11.00000    0.02529    0.01820 =
         0.04038   -0.00072   -0.00131    0.00360
N1    3    0.145614    0.559228    0.580748    11.00000    0.02045    0.02115 =
         0.04037    0.00012   -0.00126    0.00151
N3    3    0.118487    0.908945    0.335924    11.00000    0.02812    0.02519 =
         0.05859   -0.00612   -0.01611    0.00308
PART 1
AFIX  13
H3A   2    0.029610    0.967279    0.320381    21.00000   -1.20000
AFIX  13
PART 0
PART 2
H3B   2    0.028322    0.965738    0.319636   -21.00000   -1.20000
AFIX   0
PART 0
C4    1    0.169506    0.679659    0.552192    11.00000    0.01614    0.01924 =
         0.04123    0.00119   -0.00389    0.00310
C1    1    0.192005    0.452473    0.547707    11.00000    0.01983    0.02108 =
         0.03887    0.00013   -0.00692    0.00185
C5    1    0.292858    0.583196    0.451386    11.00000    0.01730    0.02080 =
         0.03988   -0.00025   -0.00351    0.00169
C6    1    0.247166    0.689859    0.488585    11.00000    0.01664    0.01850 =
         0.04199   -0.00057   -0.00256    0.00117
C10   1    0.156641    1.021779    0.462577    11.00000    0.02575    0.02159 =
         0.05287    0.00907    0.01510    0.00475
AFIX  43
H10   2    0.092001    1.091506    0.446569    11.00000   -1.20000
AFIX   0
C7    1    0.279491    0.818790    0.461800    11.00000    0.01698    0.02080 =
         0.04430   -0.00054    0.00162    0.00213
AFIX  13
H7    2    0.351603    0.811422    0.423307    11.00000   -1.20000
AFIX   0
C8    1    0.355442    0.903665    0.528928    11.00000    0.01904    0.02203 =
         0.05050   -0.00345    0.00685   -0.00077
C9    1    0.273815    1.024039    0.522148    11.00000    0.03118    0.01974 =
         0.05015    0.00112    0.01740    0.00024
AFIX  43
H9    2    0.301100    1.093628    0.555683    11.00000   -1.20000
AFIX   0
C11   1    0.137974    0.896426    0.423403    11.00000    0.01724    0.02279 =
         0.05764    0.00451    0.00056    0.00059
AFIX  13
H11   2    0.042878    0.856243    0.436428    11.00000   -1.20000
AFIX   0
C2    1    0.074396    0.544555    0.650895    11.00000    0.02683    0.02818 =
         0.04283    0.00314    0.00297    0.00119
AFIX 137
H2A   2    0.146928    0.502244    0.691903    11.00000   -1.50000
H2B   2   -0.020042    0.494648    0.637918    11.00000   -1.50000
H2C   2    0.048813    0.626990    0.669639    11.00000   -1.50000
AFIX   0
C3    1    0.312240    0.352445    0.448070    11.00000    0.04658    0.02089 =
         0.05120   -0.00415    0.00786    0.00625
AFIX 133
H3C   2    0.386936    0.307581    0.486812    11.00000   -1.50000
H3D   2    0.360607    0.374701    0.403102    11.00000   -1.50000
H3E   2    0.222442    0.298907    0.430606    11.00000   -1.50000
AFIX   0
C12   1    0.253485    0.967994    0.308016    11.00000    0.04948    0.04640 =
         0.03441    0.00174   -0.00311    0.00671
AFIX 137
H12A  2    0.286826    1.041730    0.339997    11.00000   -1.50000
H12B  2    0.223342    0.993032    0.253140    11.00000   -1.50000
H12C  2    0.338672    0.907881    0.312637    11.00000   -1.50000
AFIX   0
PART 1
C13A  1    0.062234    0.781662    0.305255    21.00000    0.02681    0.02406 =
         0.03587   -0.00259    0.00394    0.00033
AFIX  23
H13A  2    0.151307    0.725334    0.304533    21.00000   -1.20000
H13B  2   -0.004510    0.744464    0.339670    21.00000   -1.20000
AFIX   0
C14A  1   -0.027619    0.797045    0.223600    21.00000    0.06248    0.04649 =
         0.03553    0.00156   -0.00823   -0.01738
AFIX 137
H14A  2    0.031853    0.848418    0.192674    21.00000   -1.50000
H14B  2   -0.126465    0.837913    0.225996    21.00000   -1.50000
H14C  2   -0.046704    0.714810    0.199005    21.00000   -1.50000
AFIX   0
PART 0
PART 2
C13B  1    0.100070    0.796975    0.274733   -21.00000    0.03025    0.01855 =
         0.03092   -0.00141    0.00516   -0.00176
AFIX  23
H13C  2    0.127679    0.824174    0.224362   -21.00000   -1.20000
H13D  2    0.166864    0.725775    0.295264   -21.00000   -1.20000
AFIX   0
C14B  1   -0.066644    0.761407    0.264465   -21.00000    0.02729    0.02783 =
         0.04393   -0.00255   -0.00083   -0.00129
AFIX 137
H14D  2   -0.086868    0.692196    0.227112   -21.00000   -1.50000
H14E  2   -0.130671    0.833265    0.244561   -21.00000   -1.50000
H14F  2   -0.091719    0.735438    0.314988   -21.00000   -1.50000
AFIX   0

PART 0
H5A   2    0.479935    0.677488    0.350560    11.00000    0.09062
H5B   2    0.643379    0.711906    0.358583    11.00000    0.06111
HKLF 4


REM  p21_n_a.res in P2(1)/n
REM R1 =  0.0552 for    2328 Fo > 4sig(Fo)  and  0.0818 for all    3253 data
REM    242 parameters refined using      0 restraints

END  
     
WGHT      0.0734      0.7749 

REM Highest difference peak  0.287,  deepest hole -0.390,  1-sigma level  0.065
Q1    1   0.4253  0.3648  0.4436  11.00000  0.05    0.29
Q2    1   0.2595  0.3477  0.3881  11.00000  0.05    0.26
Q3    1   0.2913  0.2828  0.4865  11.00000  0.05    0.20
Q4    1   0.1132  0.8709  0.5551  11.00000  0.05    0.20
Q5    1   0.0737  1.0766  0.5285  11.00000  0.05    0.18
Q6    1   0.2601  0.8646  0.5961  11.00000  0.05    0.17
Q7    1   0.0029  1.1633  0.4808  11.00000  0.05    0.17
Q8    1   0.4835  0.5187  0.3746  11.00000  0.05    0.17
Q9    1   0.2597  0.7521  0.4726  11.00000  0.05    0.17
Q10   1   0.1370  0.9883  0.5705  11.00000  0.05    0.17
Q11   1   0.2439  0.9797  0.6068  11.00000  0.05    0.17
Q12   1  -0.0025  1.0825  0.4883  11.00000  0.05    0.16
Q13   1   0.3398  0.8140  0.2920  11.00000  0.05    0.16
Q14   1   0.2658  0.6480  0.4691  11.00000  0.05    0.16
Q15   1   0.3253  0.7805  0.5852  11.00000  0.05    0.16
Q16   1   0.0388  0.8117  0.1393  11.00000  0.05    0.16
Q17   1   0.0523  0.9174  0.5067  11.00000  0.05    0.16
Q18   1   0.0015  0.4285  0.7208  11.00000  0.05    0.16
Q19   1   0.1188  0.6798  0.6327  11.00000  0.05    0.16
Q20   1   0.0023  0.3618  0.5850  11.00000  0.05    0.16

  REM The information below was added by Olex2.
  REM
  REM R1 = 0.0552 for 2328 Fo > 4sig(Fo) and 0.0818 for all 27693 data
  REM n/a parameters refined using n/a restraints
  REM Highest difference peak 0.29, deepest hole -0.39
  REM Mean Shift 0, Max Shift 0.000.

  REM +++ Tabular Listing of Refinement Information +++
  REM R1_all = 0.0818
  REM R1_gt = 0.0552
  REM wR_ref = 0.1465
  REM GOOF = 1.050
  REM Shift_max = 0.000
  REM Shift_mean = 0
  REM Reflections_all = 27693
  REM Reflections_gt = 2328
  REM Parameters = n/a
  REM Hole = -0.39
  REM Peak = 0.29
  REM Flack = n/a

  
;
_olex2_submission_special_instructions 'No special instructions were received'
####################################################################### 
# 
# This file contains crystal structure data downloaded from the 
# Cambridge Structural Database (CSD) hosted by the Cambridge 
# Crystallographic Data Centre (CCDC).
# 
# Full information about CCDC data access policies and citation 
# guidelines are available at http://www.ccdc.cam.ac.uk/access/V1 
# 
# Audit and citation data items may have been added by the CCDC. 
# Please retain this information to preserve the provenance of 
# this file and to allow appropriate attribution of the data. 
# 
#######################################################################

data_FBA
_database_code_depnum_ccdc_archive 'CCDC 1839148'

_audit_update_record             
;
2018-04-24 deposited with the CCDC.
2018-08-29 downloaded from the CCDC.
;
# publcif _publ_body_element loop end
_audit_creation_date             2018-04-17
_audit_creation_method           
;
Olex2 1.2
(compiled 2018.04.03 svn.r3497 for OlexSys, GUI svn.r5486)
;
_shelx_SHELXL_version_number     2018/1
_chemical_name_common            ?
_chemical_name_systematic        ?
_chemical_formula_moiety         'C11 H10 N2 O4'
_chemical_formula_sum            'C11 H10 N2 O4'
_chemical_formula_weight         234.21
_chemical_melting_point          ?
loop_
_atom_type_symbol
_atom_type_description
_atom_type_scat_dispersion_real
_atom_type_scat_dispersion_imag
_atom_type_scat_source
C C 0.0033 0.0016 'International Tables Vol C Tables 4.2.6.8 and 6.1.1.4'
H H 0.0000 0.0000 'International Tables Vol C Tables 4.2.6.8 and 6.1.1.4'
N N 0.0061 0.0033 'International Tables Vol C Tables 4.2.6.8 and 6.1.1.4'
O O 0.0106 0.0060 'International Tables Vol C Tables 4.2.6.8 and 6.1.1.4'

_shelx_space_group_comment       
;
The symmetry employed for this shelxl refinement is uniquely defined
by the following loop, which should always be used as a source of
symmetry information in preference to the above space-group names.
They are only intended as comments.
;
_space_group_crystal_system      monoclinic
_space_group_IT_number           14
_space_group_name_H-M_alt        'P 1 21/n 1'
_space_group_name_Hall           '-P 2yn'
loop_
_space_group_symop_operation_xyz
'x, y, z'
'-x+1/2, y+1/2, -z+1/2'
'-x, -y, -z'
'x-1/2, -y-1/2, z-1/2'

_cell_length_a                   12.8188(8)
_cell_length_b                   6.1493(4)
_cell_length_c                   13.1714(8)
_cell_angle_alpha                90
_cell_angle_beta                 99.328(2)
_cell_angle_gamma                90
_cell_volume                     1024.53(11)
_cell_formula_units_Z            4
_cell_measurement_reflns_used    2367
_cell_measurement_temperature    150
_cell_measurement_theta_max      27.592
_cell_measurement_theta_min      2.057
_shelx_estimated_absorpt_T_max   ?
_shelx_estimated_absorpt_T_min   ?
_exptl_absorpt_coefficient_mu    0.118
_exptl_absorpt_correction_T_max  0.7456
_exptl_absorpt_correction_T_min  0.6489
_exptl_absorpt_correction_type   multi-scan
_exptl_absorpt_process_details   'SADABS (Bruker, 2016)'
_exptl_absorpt_special_details   ?
_exptl_crystal_colour            'light yellow'
_exptl_crystal_colour_lustre     .
_exptl_crystal_colour_modifier   light
_exptl_crystal_colour_primary    yellow
_exptl_crystal_density_diffrn    1.518
_exptl_crystal_density_meas      ?
_exptl_crystal_density_method    ?
_exptl_crystal_description       block
_exptl_crystal_F_000             488
_exptl_crystal_size_max          0.1
_exptl_crystal_size_mid          0.1
_exptl_crystal_size_min          0.1
_exptl_transmission_factor_max   ?
_exptl_transmission_factor_min   ?
_diffrn_reflns_av_R_equivalents  0.0421
_diffrn_reflns_av_unetI/netI     0.0234
_diffrn_reflns_Laue_measured_fraction_full 0.998
_diffrn_reflns_Laue_measured_fraction_max 0.998
_diffrn_reflns_limit_h_max       16
_diffrn_reflns_limit_h_min       -16
_diffrn_reflns_limit_k_max       8
_diffrn_reflns_limit_k_min       -8
_diffrn_reflns_limit_l_max       17
_diffrn_reflns_limit_l_min       -17
_diffrn_reflns_number            19375
_diffrn_reflns_point_group_measured_fraction_full 0.998
_diffrn_reflns_point_group_measured_fraction_max 0.998
_diffrn_reflns_theta_full        25.242
_diffrn_reflns_theta_max         27.592
_diffrn_reflns_theta_min         2.057
_diffrn_ambient_temperature      149.61
_diffrn_detector_area_resol_mean ?
_diffrn_measured_fraction_theta_full 0.998
_diffrn_measured_fraction_theta_max 0.998
_diffrn_measurement_device_type  'Bruker kappa APEXII CCD Diffractometer'
_diffrn_measurement_method       '\f scans, and \w scans with \k offsets'
_diffrn_radiation_monochromator  'Silicon Double Crystal'
_diffrn_radiation_type           MoK\a
_diffrn_radiation_wavelength     0.71073
_diffrn_source                   'Incoatec I\mS microfocus X-ray source'
_diffrn_special_details          ?
_diffrn_standards_number         0
_reflns_Friedel_coverage         0.000
_reflns_Friedel_fraction_full    .
_reflns_Friedel_fraction_max     .
_reflns_number_gt                2012
_reflns_number_total             2367
_reflns_special_details          
;
 Reflections were merged by SHELXL according to the crystal
 class for the calculation of statistics and refinement.
 
 _reflns_Friedel_fraction is defined as the number of unique
 Friedel pairs measured divided by the number that would be
 possible theoretically, ignoring centric projections and
 systematic absences.
;
_reflns_threshold_expression     'I > 2\s(I)'
_computing_cell_refinement       'SAINT v8.37A (Bruker, 2015)'
_computing_data_collection       '<i>APEX3 </i>(Bruker, 2015)'
_computing_data_reduction        'SAINT v8.37A (Bruker, 2015)'
_computing_molecular_graphics    'Olex2 (Dolomanov et al., 2009)'
_computing_publication_material  'Olex2 (Dolomanov et al., 2009)'
_computing_structure_refinement  'ShelXL (Sheldrick, 2015)'
_computing_structure_solution    'ShelXT (Sheldrick, 2015)'
_refine_diff_density_max         0.346
_refine_diff_density_min         -0.245
_refine_diff_density_rms         0.049
_refine_ls_extinction_coef       .
_refine_ls_extinction_method     none
_refine_ls_goodness_of_fit_ref   1.045
_refine_ls_hydrogen_treatment    constr
_refine_ls_matrix_type           full
_refine_ls_number_parameters     156
_refine_ls_number_reflns         2367
_refine_ls_number_restraints     0
_refine_ls_R_factor_all          0.0534
_refine_ls_R_factor_gt           0.0446
_refine_ls_restrained_S_all      1.045
_refine_ls_shift/su_max          0.000
_refine_ls_shift/su_mean         0.000
_refine_ls_structure_factor_coef Fsqd
_refine_ls_weighting_details     
'w=1/[\s^2^(Fo^2^)+(0.0477P)^2^+0.8317P] where P=(Fo^2^+2Fc^2^)/3'
_refine_ls_weighting_scheme      calc
_refine_ls_wR_factor_gt          0.1121
_refine_ls_wR_factor_ref         0.1203
_refine_special_details          ?
_olex2_refinement_description    
;
1. Fixed Uiso
 At 1.2 times of:
  All C(H) groups
 At 1.5 times of:
  All C(H,H,H) groups
2.a Aromatic/amide H refined with riding coordinates:
 C7(H7), C9(H9), C11(H11), C10(H10)
2.b Idealised Me refined as rotating group:
 C3(H3A,H3B,H3C), C2(H2A,H2B,H2C)
;
_atom_sites_solution_hydrogens   geom
_atom_sites_solution_primary     dual
_atom_sites_solution_secondary   ?
loop_
_atom_site_label
_atom_site_type_symbol
_atom_site_fract_x
_atom_site_fract_y
_atom_site_fract_z
_atom_site_U_iso_or_equiv
_atom_site_adp_type
_atom_site_occupancy
_atom_site_site_symmetry_order
_atom_site_calc_flag
_atom_site_refinement_flags_posn
_atom_site_refinement_flags_adp
_atom_site_refinement_flags_occupancy
_atom_site_disorder_assembly
_atom_site_disorder_group
O4 O 0.38270(9) 1.01797(19) 0.43449(9) 0.0282(3) Uani 1 1 d . . . . .
O1 O 0.25669(10) -0.0416(2) 0.70159(10) 0.0359(3) Uani 1 1 d . . . . .
O3 O 0.50064(9) 0.4717(2) 0.66888(11) 0.0373(3) Uani 1 1 d . . . . .
O2 O 0.15158(9) 0.5189(2) 0.48785(11) 0.0367(3) Uani 1 1 d . . . . .
N2 N 0.38146(10) 0.2074(2) 0.67983(10) 0.0248(3) Uani 1 1 d . . . . .
N1 N 0.20588(10) 0.2315(2) 0.59010(10) 0.0261(3) Uani 1 1 d . . . . .
C6 C 0.33209(11) 0.5122(2) 0.56590(11) 0.0218(3) Uani 1 1 d . . . . .
C7 C 0.36501(11) 0.6958(3) 0.52308(11) 0.0225(3) Uani 1 1 d . . . . .
H7 H 0.436747 0.730626 0.548241 0.027 Uiso 1 1 calc R . . . .
C8 C 0.31549(12) 0.8475(3) 0.44873(12) 0.0227(3) Uani 1 1 d . . . . .
C4 C 0.22383(12) 0.4281(3) 0.54328(12) 0.0245(3) Uani 1 1 d . . . . .
C1 C 0.27982(13) 0.1235(3) 0.65983(12) 0.0251(3) Uani 1 1 d . . . . .
C9 C 0.22187(12) 0.8776(3) 0.38375(12) 0.0263(3) Uani 1 1 d . . . . .
H9 H 0.161625 0.785633 0.377406 0.032 Uiso 1 1 calc R . . . .
C5 C 0.41144(12) 0.4008(3) 0.64124(12) 0.0247(3) Uani 1 1 d . . . . .
C11 C 0.32933(13) 1.1485(3) 0.36185(12) 0.0275(4) Uani 1 1 d . . . . .
H11 H 0.357015 1.278418 0.337644 0.033 Uiso 1 1 calc R . . . .
C10 C 0.23134(13) 1.0707(3) 0.32790(12) 0.0284(4) Uani 1 1 d . . . . .
H10 H 0.179252 1.133230 0.276718 0.034 Uiso 1 1 calc R . . . .
C3 C 0.45599(14) 0.0927(3) 0.75796(15) 0.0361(4) Uani 1 1 d . . . . .
H3A H 0.437391 0.119832 0.826130 0.054 Uiso 1 1 calc GR . . . .
H3B H 0.527859 0.145308 0.756303 0.054 Uiso 1 1 calc GR . . . .
H3C H 0.452528 -0.063769 0.743644 0.054 Uiso 1 1 calc GR . . . .
C2 C 0.09937(14) 0.1394(3) 0.57103(15) 0.0371(4) Uani 1 1 d . . . . .
H2A H 0.069953 0.138418 0.635224 0.056 Uiso 1 1 calc GR . . . .
H2B H 0.102420 -0.009777 0.545460 0.056 Uiso 1 1 calc GR . . . .
H2C H 0.054315 0.227729 0.519628 0.056 Uiso 1 1 calc GR . . . .

loop_
_atom_site_aniso_label
_atom_site_aniso_U_11
_atom_site_aniso_U_22
_atom_site_aniso_U_33
_atom_site_aniso_U_23
_atom_site_aniso_U_13
_atom_site_aniso_U_12
O4 0.0246(6) 0.0285(6) 0.0297(6) 0.0076(5) -0.0012(4) -0.0057(4)
O1 0.0450(7) 0.0266(6) 0.0382(7) 0.0036(5) 0.0134(6) -0.0103(5)
O3 0.0244(6) 0.0379(7) 0.0460(8) 0.0155(6) -0.0050(5) -0.0078(5)
O2 0.0215(6) 0.0372(7) 0.0493(8) 0.0082(6) -0.0002(5) -0.0060(5)
N2 0.0249(7) 0.0241(7) 0.0264(7) 0.0016(5) 0.0071(5) -0.0005(5)
N1 0.0239(6) 0.0284(7) 0.0265(7) -0.0047(6) 0.0056(5) -0.0106(5)
C6 0.0204(7) 0.0226(7) 0.0230(7) -0.0023(6) 0.0049(6) -0.0028(6)
C7 0.0181(6) 0.0252(8) 0.0235(7) -0.0023(6) 0.0015(5) -0.0036(6)
C8 0.0228(7) 0.0228(7) 0.0229(7) -0.0024(6) 0.0051(6) -0.0035(6)
C4 0.0224(7) 0.0264(8) 0.0249(8) -0.0036(6) 0.0049(6) -0.0036(6)
C1 0.0321(8) 0.0219(7) 0.0234(7) -0.0044(6) 0.0109(6) -0.0052(6)
C9 0.0237(7) 0.0284(8) 0.0267(8) -0.0035(6) 0.0036(6) -0.0040(6)
C5 0.0229(7) 0.0255(8) 0.0261(8) 0.0000(6) 0.0055(6) -0.0016(6)
C11 0.0304(8) 0.0254(8) 0.0255(8) 0.0052(6) 0.0011(6) -0.0009(6)
C10 0.0266(8) 0.0324(8) 0.0242(8) 0.0003(7) -0.0012(6) 0.0023(7)
C3 0.0335(9) 0.0331(9) 0.0413(10) 0.0125(8) 0.0053(7) 0.0020(7)
C2 0.0296(9) 0.0382(10) 0.0441(10) -0.0049(8) 0.0079(7) -0.0164(8)

_geom_special_details            
;
 All esds (except the esd in the dihedral angle between two l.s. planes)
 are estimated using the full covariance matrix.  The cell esds are taken
 into account individually in the estimation of esds in distances, angles
 and torsion angles; correlations between esds in cell parameters are only
 used when they are defined by crystal symmetry.  An approximate (isotropic)
 treatment of cell esds is used for estimating esds involving l.s. planes.
;
loop_
_geom_bond_atom_site_label_1
_geom_bond_atom_site_label_2
_geom_bond_distance
_geom_bond_site_symmetry_2
_geom_bond_publ_flag
O4 C8 1.3889(18) . ?
O4 C11 1.3475(19) . ?
O1 C1 1.214(2) . ?
O3 C5 1.2229(19) . ?
O2 C4 1.218(2) . ?
N2 C1 1.386(2) . ?
N2 C5 1.372(2) . ?
N2 C3 1.467(2) . ?
N1 C4 1.393(2) . ?
N1 C1 1.378(2) . ?
N1 C2 1.462(2) . ?
C6 C7 1.359(2) . ?
C6 C4 1.466(2) . ?
C6 C5 1.470(2) . ?
C7 H7 0.9500 . ?
C7 C8 1.425(2) . ?
C8 C9 1.369(2) . ?
C9 H9 0.9500 . ?
C9 C10 1.412(2) . ?
C11 H11 0.9500 . ?
C11 C10 1.351(2) . ?
C10 H10 0.9500 . ?
C3 H3A 0.9800 . ?
C3 H3B 0.9800 . ?
C3 H3C 0.9800 . ?
C2 H2A 0.9800 . ?
C2 H2B 0.9800 . ?
C2 H2C 0.9800 . ?

loop_
_geom_angle_atom_site_label_1
_geom_angle_atom_site_label_2
_geom_angle_atom_site_label_3
_geom_angle
_geom_angle_site_symmetry_1
_geom_angle_site_symmetry_3
_geom_angle_publ_flag
C11 O4 C8 106.92(12) . . ?
C1 N2 C3 116.07(14) . . ?
C5 N2 C1 124.28(14) . . ?
C5 N2 C3 119.15(14) . . ?
C4 N1 C2 118.48(14) . . ?
C1 N1 C4 124.59(13) . . ?
C1 N1 C2 116.76(14) . . ?
C7 C6 C4 123.79(14) . . ?
C7 C6 C5 116.09(13) . . ?
C4 C6 C5 120.09(14) . . ?
C6 C7 H7 113.0 . . ?
C6 C7 C8 134.03(14) . . ?
C8 C7 H7 113.0 . . ?
O4 C8 C7 111.71(13) . . ?
C9 C8 O4 108.26(14) . . ?
C9 C8 C7 140.01(15) . . ?
O2 C4 N1 119.94(14) . . ?
O2 C4 C6 124.26(15) . . ?
N1 C4 C6 115.80(14) . . ?
O1 C1 N2 121.08(16) . . ?
O1 C1 N1 120.82(15) . . ?
N1 C1 N2 118.10(14) . . ?
C8 C9 H9 126.3 . . ?
C8 C9 C10 107.39(14) . . ?
C10 C9 H9 126.3 . . ?
O3 C5 N2 120.23(15) . . ?
O3 C5 C6 123.08(15) . . ?
N2 C5 C6 116.69(13) . . ?
O4 C11 H11 124.4 . . ?
O4 C11 C10 111.21(14) . . ?
C10 C11 H11 124.4 . . ?
C9 C10 H10 126.9 . . ?
C11 C10 C9 106.22(14) . . ?
C11 C10 H10 126.9 . . ?
N2 C3 H3A 109.5 . . ?
N2 C3 H3B 109.5 . . ?
N2 C3 H3C 109.5 . . ?
H3A C3 H3B 109.5 . . ?
H3A C3 H3C 109.5 . . ?
H3B C3 H3C 109.5 . . ?
N1 C2 H2A 109.5 . . ?
N1 C2 H2B 109.5 . . ?
N1 C2 H2C 109.5 . . ?
H2A C2 H2B 109.5 . . ?
H2A C2 H2C 109.5 . . ?
H2B C2 H2C 109.5 . . ?


_iucr_refine_instructions_details 
;
TITL Ena_010218_FBA00_0m_a.res in P2(1)/n
    ena_010218_fba00_0m_a.res
    created by SHELXL-2018/1 at 15:14:36 on 17-Apr-2018
REM Old TITL Ena_010218_FBA00_0m in P2(1)/n
REM SHELXT solution in P2(1)/n
REM R1 0.127, Rweak 0.002, Alpha 0.016, Orientation as input
REM Formula found by SHELXT: C11 N2 O4
CELL 0.71073 12.8188 6.1493 13.1714 90 99.328 90
ZERR 4 0.0008 0.0004 0.0008 0 0.002 0
LATT 1
SYMM 0.5-X,0.5+Y,0.5-Z
SFAC C H N O
UNIT 44 40 8 16

L.S. 10
PLAN  20
TEMP -123.54
BOND $H
LIST 6
fmap 2
ACTA
OMIT -6 3 6
REM <olex2.extras>
REM <HklSrc "%.\\Ena_010218_FBA00_0m_a.hkl">
REM </olex2.extras>

WGHT    0.047700    0.831700
FVAR       0.54375
O4    4    0.382697    1.017968    0.434487    11.00000    0.02458    0.02848 =
         0.02967    0.00756   -0.00122   -0.00568
O1    4    0.256685   -0.041578    0.701587    11.00000    0.04499    0.02665 =
         0.03820    0.00356    0.01335   -0.01030
O3    4    0.500644    0.471741    0.668883    11.00000    0.02442    0.03785 =
         0.04598    0.01553   -0.00501   -0.00784
O2    4    0.151580    0.518896    0.487850    11.00000    0.02155    0.03717 =
         0.04932    0.00823   -0.00022   -0.00597
N2    3    0.381457    0.207448    0.679828    11.00000    0.02493    0.02407 =
         0.02639    0.00165    0.00709   -0.00053
N1    3    0.205879    0.231454    0.590100    11.00000    0.02395    0.02844 =
         0.02652   -0.00469    0.00557   -0.01059
C6    1    0.332089    0.512203    0.565905    11.00000    0.02037    0.02258 =
         0.02296   -0.00227    0.00495   -0.00281
C7    1    0.365010    0.695807    0.523080    11.00000    0.01810    0.02521 =
         0.02355   -0.00228    0.00148   -0.00356
AFIX  43
H7    2    0.436747    0.730626    0.548241    11.00000   -1.20000
AFIX   0
C8    1    0.315494    0.847454    0.448725    11.00000    0.02280    0.02277 =
         0.02295   -0.00245    0.00512   -0.00350
C4    1    0.223833    0.428063    0.543279    11.00000    0.02238    0.02639 =
         0.02493   -0.00357    0.00486   -0.00360
C1    1    0.279821    0.123526    0.659826    11.00000    0.03206    0.02187 =
         0.02344   -0.00438    0.01086   -0.00520
C9    1    0.221872    0.877626    0.383751    11.00000    0.02371    0.02840 =
         0.02668   -0.00355    0.00355   -0.00398
AFIX  43
H9    2    0.161625    0.785633    0.377406    11.00000   -1.20000
AFIX   0
C5    1    0.411442    0.400767    0.641240    11.00000    0.02290    0.02550 =
         0.02608   -0.00001    0.00546   -0.00162
C11   1    0.329326    1.148502    0.361845    11.00000    0.03044    0.02535 =
         0.02549    0.00525    0.00114   -0.00091
AFIX  43
H11   2    0.357015    1.278418    0.337644    11.00000   -1.20000
AFIX   0
C10   1    0.231344    1.070657    0.327901    11.00000    0.02664    0.03241 =
         0.02424    0.00028   -0.00120    0.00230
AFIX  43
H10   2    0.179252    1.133230    0.276718    11.00000   -1.20000
AFIX   0
C3    1    0.455992    0.092684    0.757958    11.00000    0.03354    0.03313 =
         0.04132    0.01247    0.00532    0.00196
AFIX 137
H3A   2    0.437391    0.119832    0.826130    11.00000   -1.50000
H3B   2    0.527859    0.145308    0.756303    11.00000   -1.50000
H3C   2    0.452528   -0.063769    0.743644    11.00000   -1.50000
AFIX   0
C2    1    0.099365    0.139369    0.571032    11.00000    0.02962    0.03821 =
         0.04413   -0.00491    0.00787   -0.01640
AFIX 137
H2A   2    0.069953    0.138418    0.635224    11.00000   -1.50000
H2B   2    0.102420   -0.009777    0.545460    11.00000   -1.50000
H2C   2    0.054315    0.227729    0.519628    11.00000   -1.50000
AFIX   0
HKLF 4


REM  Ena_010218_FBA00_0m_a.res in P2(1)/n
REM R1 =  0.0446 for    2012 Fo > 4sig(Fo)  and  0.0534 for all    2367 data
REM    156 parameters refined using      0 restraints

END  
     
WGHT      0.0477      0.8319 

REM Highest difference peak  0.346,  deepest hole -0.245,  1-sigma level  0.049
Q1    1   0.3710  0.4522  0.6016  11.00000  0.05    0.35
Q2    1   0.2547  0.8539  0.4345  11.00000  0.05    0.31
Q3    1   0.1832  0.9798  0.3608  11.00000  0.05    0.30
Q4    1   0.3356  0.1789  0.6709  11.00000  0.05    0.30
Q5    1   0.0781  0.3544  0.5014  11.00000  0.05    0.28
Q6    1   0.2821  0.4845  0.5609  11.00000  0.05    0.28
Q7    1   0.3282 -0.0177  0.7237  11.00000  0.05    0.28
Q8    1   0.1229 -0.0139  0.6159  11.00000  0.05    0.27
Q9    1   0.2667  1.1459  0.3589  11.00000  0.05    0.27
Q10   1   0.4213  0.6054  0.5826  11.00000  0.05    0.26
Q11   1   0.3825  0.3066  0.6599  11.00000  0.05    0.25
Q12   1   0.2110  0.6385  0.4666  11.00000  0.05    0.21
Q13   1   0.2413  0.1874  0.6103  11.00000  0.05    0.21
Q14   1   0.0405  0.2643  0.5659  11.00000  0.05    0.21
Q15   1   0.2936  1.0793  0.3197  11.00000  0.05    0.20
Q16   1   0.3467  0.5685  0.5296  11.00000  0.05    0.19
Q17   1   0.3426  0.9254  0.4379  11.00000  0.05    0.19
Q18   1   0.0801  0.1310  0.4967  11.00000  0.05    0.18
Q19   1   0.3339  0.7574  0.4746  11.00000  0.05    0.18
Q20   1   0.1631  0.1925  0.5842  11.00000  0.05    0.17

  REM The information below was added by Olex2.
  REM
  REM R1 = 0.0446 for 2012 Fo > 4sig(Fo) and 0.0534 for all 20443 data
  REM n/a parameters refined using n/a restraints
  REM Highest difference peak 0.35, deepest hole -0.24
  REM Mean Shift 0, Max Shift 0.000.

  REM +++ Tabular Listing of Refinement Information +++
  REM R1_all = 0.0534
  REM R1_gt = 0.0446
  REM wR_ref = 0.1203
  REM GOOF = 1.045
  REM Shift_max = 0.000
  REM Shift_mean = 0
  REM Reflections_all = 20443
  REM Reflections_gt = 2012
  REM Parameters = n/a
  REM Hole = -0.24
  REM Peak = 0.35
  REM Flack = n/a

  
;
_olex2_submission_special_instructions 'No special instructions were received'


_publcif_funding_html            
;
;
####################################################################### 
# 
# This file contains crystal structure data downloaded from the 
# Cambridge Structural Database (CSD) hosted by the Cambridge 
# Crystallographic Data Centre (CCDC).
# 
# Full information about CCDC data access policies and citation 
# guidelines are available at http://www.ccdc.cam.ac.uk/access/V1 
# 
# Audit and citation data items may have been added by the CCDC. 
# Please retain this information to preserve the provenance of 
# this file and to allow appropriate attribution of the data. 
# 
#######################################################################

data_4a
_database_code_depnum_ccdc_archive 'CCDC 1839149'
_audit_update_record             
;
2018-04-24 deposited with the CCDC.
2018-08-29 downloaded from the CCDC.
;
_audit_creation_date             2018-03-15
_audit_creation_method           
;
Olex2 1.2
(compiled 2017.08.10 svn.r3458 for OlexSys, GUI svn.r5381)
;
_shelx_SHELXL_version_number     2018/1
_chemical_name_common            ?
_chemical_name_systematic        ?
_chemical_formula_moiety         'C20 H23 N3 O4, C4 H8 O'
_chemical_formula_sum            'C24 H31 N3 O5'
_chemical_formula_weight         441.52
_chemical_melting_point          ?
loop_
_atom_type_symbol
_atom_type_description
_atom_type_scat_dispersion_real
_atom_type_scat_dispersion_imag
_atom_type_scat_source
C C 0.0033 0.0016 'International Tables Vol C Tables 4.2.6.8 and 6.1.1.4'
H H 0.0000 0.0000 'International Tables Vol C Tables 4.2.6.8 and 6.1.1.4'
N N 0.0061 0.0033 'International Tables Vol C Tables 4.2.6.8 and 6.1.1.4'
O O 0.0106 0.0060 'International Tables Vol C Tables 4.2.6.8 and 6.1.1.4'

_shelx_space_group_comment       
;
The symmetry employed for this shelxl refinement is uniquely defined
by the following loop, which should always be used as a source of
symmetry information in preference to the above space-group names.
They are only intended as comments.
;
_space_group_crystal_system      monoclinic
_space_group_IT_number           14
_space_group_name_H-M_alt        'P 1 21/c 1'
_space_group_name_Hall           '-P 2ybc'
loop_
_space_group_symop_operation_xyz
'x, y, z'
'-x, y+1/2, -z+1/2'
'-x, -y, -z'
'x, -y-1/2, z-1/2'

_cell_length_a                   11.8801(13)
_cell_length_b                   9.9317(11)
_cell_length_c                   20.246(2)
_cell_angle_alpha                90
_cell_angle_beta                 104.310(4)
_cell_angle_gamma                90
_cell_volume                     2314.7(4)
_cell_formula_units_Z            4
_cell_measurement_reflns_used    9920
_cell_measurement_temperature    150
_cell_measurement_theta_max      25.663
_cell_measurement_theta_min      2.372
_shelx_estimated_absorpt_T_max   ?
_shelx_estimated_absorpt_T_min   ?
_exptl_absorpt_coefficient_mu    0.089
_exptl_absorpt_correction_T_max  0.7458
_exptl_absorpt_correction_T_min  0.6412
_exptl_absorpt_correction_type   Multi-scan
_exptl_absorpt_process_details   'SADABS (Bruker, 2016)'
_exptl_absorpt_special_details   ?
_exptl_crystal_colour            violet
_exptl_crystal_colour_lustre     .
_exptl_crystal_colour_modifier   .
_exptl_crystal_colour_primary    violet
_exptl_crystal_density_diffrn    1.267
_exptl_crystal_density_meas      ?
_exptl_crystal_density_method    ?
_exptl_crystal_description       plate
_exptl_crystal_F_000             944
_exptl_crystal_size_max          0.38
_exptl_crystal_size_mid          0.23
_exptl_crystal_size_min          0.05
_exptl_transmission_factor_max   ?
_exptl_transmission_factor_min   ?
_diffrn_reflns_av_R_equivalents  0.0904
_diffrn_reflns_av_unetI/netI     0.0546
_diffrn_reflns_Laue_measured_fraction_full 0.993
_diffrn_reflns_Laue_measured_fraction_max 0.992
_diffrn_reflns_limit_h_max       16
_diffrn_reflns_limit_h_min       -16
_diffrn_reflns_limit_k_max       13
_diffrn_reflns_limit_k_min       -13
_diffrn_reflns_limit_l_max       27
_diffrn_reflns_limit_l_min       -27
_diffrn_reflns_number            73739
_diffrn_reflns_point_group_measured_fraction_full 0.993
_diffrn_reflns_point_group_measured_fraction_max 0.992
_diffrn_reflns_theta_full        25.000
_diffrn_reflns_theta_max         28.824
_diffrn_reflns_theta_min         1.769
_diffrn_ambient_temperature      150
_diffrn_detector_area_resol_mean ?
_diffrn_measured_fraction_theta_full 0.993
_diffrn_measured_fraction_theta_max 0.992
_diffrn_measurement_device_type  'Bruker kappa APEXII CCD Diffractometer'
_diffrn_measurement_method       '\f scans, and \w scans with \k offsets'
_diffrn_radiation_type           MoK\a
_diffrn_radiation_wavelength     0.71073
_diffrn_source                   'Incoatec I\mS microfocus X-ray source'
_diffrn_special_details          ?
_reflns_Friedel_coverage         0.000
_reflns_Friedel_fraction_full    .
_reflns_Friedel_fraction_max     .
_reflns_number_gt                3490
_reflns_number_total             6001
_reflns_special_details          
;
 Reflections were merged by SHELXL according to the crystal
 class for the calculation of statistics and refinement.
 
 _reflns_Friedel_fraction is defined as the number of unique
 Friedel pairs measured divided by the number that would be
 possible theoretically, ignoring centric projections and
 systematic absences.
;
_reflns_threshold_expression     'I > 2\s(I)'
_computing_cell_refinement       'SAINT v8.37A (Bruker, 2015)'
_computing_data_collection       '<i>APEX3 </i>(Bruker, 2015)'
_computing_data_reduction        'SAINT v8.37A (Bruker, 2015)'
_computing_molecular_graphics    'Olex2 (Dolomanov et al., 2009)'
_computing_publication_material  'Olex2 (Dolomanov et al., 2009)'
_computing_structure_refinement  'ShelXL (Sheldrick, 2015)'
_computing_structure_solution    'ShelXT (Sheldrick, 2015)'
_refine_diff_density_max         0.836
_refine_diff_density_min         -0.457
_refine_diff_density_rms         0.078
_refine_ls_extinction_coef       0.0032(13)
_refine_ls_extinction_expression Fc^*^=kFc[1+0.001xFc^2^\l^3^/sin(2\q)]^-1/4^
_refine_ls_extinction_method     'SHELXL-2018/1 (Sheldrick 2018)'
_refine_ls_goodness_of_fit_ref   1.028
_refine_ls_hydrogen_treatment    constr
_refine_ls_matrix_type           full
_refine_ls_number_parameters     294
_refine_ls_number_reflns         6001
_refine_ls_number_restraints     0
_refine_ls_R_factor_all          0.1396
_refine_ls_R_factor_gt           0.0764
_refine_ls_restrained_S_all      1.028
_refine_ls_shift/su_max          0.000
_refine_ls_shift/su_mean         0.000
_refine_ls_structure_factor_coef Fsqd
_refine_ls_weighting_details     
'w=1/[\s^2^(Fo^2^)+(0.1210P)^2^+1.8257P] where P=(Fo^2^+2Fc^2^)/3'
_refine_ls_weighting_scheme      calc
_refine_ls_wR_factor_gt          0.1998
_refine_ls_wR_factor_ref         0.2460
_refine_special_details          ?
_olex2_refinement_description    
;
1. Fixed Uiso
 At 1.2 times of:
  All C(H) groups, All C(H,H) groups
 At 1.5 times of:
  All C(H,H,H) groups, All O(H) groups
2.a Secondary CH2 refined with riding coordinates:
 C13(H13A,H13B), C14(H14A,H14B), C21(H21A,H21B), C22(H22A,H22B), C23(H23A,
 H23B), C24(H24A,H24B)
2.b Aromatic/amide H refined with riding coordinates:
 C7(H7), C9(H9), C10(H10), C11(H11), C16(H16), C17(H17), C18(H18), C19(H19),
 C20(H20)
2.c Idealised Me refined as rotating group:
 C2(H2A,H2B,H2C), C3(H3A,H3B,H3C), C12(H12A,H12B,H12C)
2.d Idealised tetrahedral OH refined as rotating group:
 O4(H4)
;
_atom_sites_solution_hydrogens   geom
_atom_sites_solution_primary     dual
_atom_sites_solution_secondary   ?
loop_
_atom_site_label
_atom_site_type_symbol
_atom_site_fract_x
_atom_site_fract_y
_atom_site_fract_z
_atom_site_U_iso_or_equiv
_atom_site_adp_type
_atom_site_occupancy
_atom_site_site_symmetry_order
_atom_site_calc_flag
_atom_site_refinement_flags_posn
_atom_site_refinement_flags_adp
_atom_site_refinement_flags_occupancy
_atom_site_disorder_assembly
_atom_site_disorder_group
O1 O 0.16179(19) 1.00467(19) 0.19901(10) 0.0400(5) Uani 1 1 d . . . . .
O2 O 0.10828(18) 0.57663(17) 0.25974(9) 0.0335(5) Uani 1 1 d . . . . .
O3 O 0.1246(2) 0.93629(19) 0.41358(9) 0.0408(5) Uani 1 1 d . . . . .
O4 O 0.1366(2) 0.42893(18) 0.36597(9) 0.0395(5) Uani 1 1 d . . . . .
H4 H 0.126609 0.465616 0.327574 0.059 Uiso 1 1 calc GR . . . .
N1 N 0.1253(2) 0.7923(2) 0.22924(10) 0.0283(5) Uani 1 1 d . . . . .
N2 N 0.1471(2) 0.9701(2) 0.30726(10) 0.0282(5) Uani 1 1 d . . . . .
N3 N 0.1605(2) 0.1852(2) 0.59181(10) 0.0288(5) Uani 1 1 d . . . . .
C1 C 0.1457(2) 0.9275(2) 0.24285(13) 0.0288(6) Uani 1 1 d . . . . .
C2 C 0.1201(3) 0.7488(3) 0.15932(13) 0.0391(7) Uani 1 1 d . . . . .
H2A H 0.076728 0.815191 0.127097 0.059 Uiso 1 1 calc GR . . . .
H2B H 0.081140 0.661241 0.150940 0.059 Uiso 1 1 calc GR . . . .
H2C H 0.199172 0.740804 0.153199 0.059 Uiso 1 1 calc GR . . . .
C3 C 0.1680(3) 1.1132(3) 0.32198(15) 0.0405(7) Uani 1 1 d . . . . .
H3A H 0.245525 1.137287 0.317119 0.061 Uiso 1 1 calc GR . . . .
H3B H 0.162991 1.131890 0.368700 0.061 Uiso 1 1 calc GR . . . .
H3C H 0.109422 1.166466 0.289991 0.061 Uiso 1 1 calc GR . . . .
C4 C 0.1184(2) 0.6970(2) 0.27846(12) 0.0257(5) Uani 1 1 d . . . . .
C5 C 0.1296(2) 0.8858(2) 0.35924(12) 0.0273(5) Uani 1 1 d . . . . .
C6 C 0.1224(2) 0.7434(2) 0.34522(12) 0.0255(5) Uani 1 1 d . . . . .
C7 C 0.1229(2) 0.6599(2) 0.40232(13) 0.0280(6) Uani 1 1 d . . . . .
H7 H 0.116088 0.709259 0.441342 0.034 Uiso 1 1 calc R . . . .
C8 C 0.1312(2) 0.5235(3) 0.41328(12) 0.0298(6) Uani 1 1 d . . . . .
C9 C 0.1369(3) 0.4743(3) 0.47961(13) 0.0317(6) Uani 1 1 d . . . . .
H9 H 0.133742 0.538544 0.513863 0.038 Uiso 1 1 calc R . . . .
C10 C 0.1467(3) 0.3422(3) 0.49830(13) 0.0321(6) Uani 1 1 d . . . . .
H10 H 0.148439 0.274309 0.465527 0.038 Uiso 1 1 calc R . . . .
C11 C 0.1540(2) 0.3073(3) 0.56651(12) 0.0291(6) Uani 1 1 d . . . . .
H11 H 0.154270 0.379444 0.597382 0.035 Uiso 1 1 calc R . . . .
C12 C 0.1575(3) 0.0658(3) 0.55003(15) 0.0466(8) Uani 1 1 d . . . . .
H12A H 0.122373 0.088122 0.502227 0.070 Uiso 1 1 calc GR . . . .
H12B H 0.111202 -0.004189 0.565081 0.070 Uiso 1 1 calc GR . . . .
H12C H 0.236758 0.032745 0.554597 0.070 Uiso 1 1 calc GR . . . .
C13 C 0.1718(2) 0.1639(3) 0.66483(13) 0.0303(6) Uani 1 1 d . . . . .
H13A H 0.108178 0.104505 0.670815 0.036 Uiso 1 1 calc R . . . .
H13B H 0.163648 0.251401 0.686587 0.036 Uiso 1 1 calc R . . . .
C14 C 0.2873(3) 0.1012(3) 0.70023(14) 0.0361(6) Uani 1 1 d . . . . .
H14A H 0.293213 0.098348 0.749842 0.043 Uiso 1 1 calc R . . . .
H14B H 0.288884 0.007228 0.684215 0.043 Uiso 1 1 calc R . . . .
C15 C 0.3911(3) 0.1740(3) 0.68849(13) 0.0338(6) Uani 1 1 d . . . . .
C16 C 0.4721(3) 0.1077(3) 0.66158(17) 0.0463(8) Uani 1 1 d . . . . .
H16 H 0.461485 0.014720 0.650779 0.056 Uiso 1 1 calc R . . . .
C17 C 0.5681(3) 0.1736(4) 0.6500(2) 0.0573(9) Uani 1 1 d . . . . .
H17 H 0.622601 0.125844 0.631556 0.069 Uiso 1 1 calc R . . . .
C18 C 0.5847(3) 0.3089(4) 0.66541(19) 0.0553(9) Uani 1 1 d . . . . .
H18 H 0.649636 0.355377 0.656969 0.066 Uiso 1 1 calc R . . . .
C19 C 0.5055(3) 0.3752(4) 0.69316(17) 0.0498(8) Uani 1 1 d . . . . .
H19 H 0.517388 0.467559 0.704996 0.060 Uiso 1 1 calc R . . . .
C20 C 0.4095(3) 0.3101(3) 0.70407(15) 0.0401(7) Uani 1 1 d . . . . .
H20 H 0.355181 0.358405 0.722397 0.048 Uiso 1 1 calc R . . . .
O5 O 0.3533(4) 0.7925(4) 0.5782(2) 0.1034(12) Uani 1 1 d . . . . .
C21 C 0.3970(5) 0.8163(6) 0.5212(3) 0.0944(17) Uani 1 1 d . . . . .
H21A H 0.387117 0.912352 0.507932 0.113 Uiso 1 1 calc R . . . .
H21B H 0.354639 0.760970 0.482279 0.113 Uiso 1 1 calc R . . . .
C22 C 0.5223(5) 0.7802(8) 0.5393(3) 0.117(2) Uani 1 1 d . . . . .
H22A H 0.571356 0.859225 0.556948 0.140 Uiso 1 1 calc R . . . .
H22B H 0.546322 0.742717 0.499620 0.140 Uiso 1 1 calc R . . . .
C23 C 0.5290(6) 0.6761(8) 0.5936(4) 0.140(3) Uani 1 1 d . . . . .
H23A H 0.593341 0.696847 0.633780 0.169 Uiso 1 1 calc R . . . .
H23B H 0.542406 0.585821 0.576327 0.169 Uiso 1 1 calc R . . . .
C24 C 0.4143(5) 0.6802(6) 0.6125(3) 0.0990(17) Uani 1 1 d . . . . .
H24A H 0.370207 0.596230 0.598119 0.119 Uiso 1 1 calc R . . . .
H24B H 0.426539 0.690316 0.662455 0.119 Uiso 1 1 calc R . . . .

loop_
_atom_site_aniso_label
_atom_site_aniso_U_11
_atom_site_aniso_U_22
_atom_site_aniso_U_33
_atom_site_aniso_U_23
_atom_site_aniso_U_13
_atom_site_aniso_U_12
O1 0.0595(14) 0.0279(10) 0.0350(10) 0.0060(8) 0.0163(10) -0.0023(9)
O2 0.0542(13) 0.0216(8) 0.0249(9) -0.0022(7) 0.0103(8) 0.0017(8)
O3 0.0683(15) 0.0279(10) 0.0290(10) -0.0069(8) 0.0171(10) -0.0011(9)
O4 0.0724(15) 0.0230(9) 0.0251(9) 0.0029(7) 0.0161(10) 0.0061(9)
N1 0.0425(14) 0.0214(10) 0.0214(10) -0.0003(8) 0.0084(9) 0.0022(9)
N2 0.0403(13) 0.0188(10) 0.0267(11) -0.0009(8) 0.0106(9) -0.0018(9)
N3 0.0414(13) 0.0217(10) 0.0223(10) -0.0014(8) 0.0059(9) -0.0016(9)
C1 0.0344(15) 0.0243(12) 0.0279(13) 0.0019(9) 0.0082(11) 0.0012(10)
C2 0.066(2) 0.0308(13) 0.0219(13) 0.0007(10) 0.0145(13) 0.0016(14)
C3 0.062(2) 0.0210(12) 0.0387(15) -0.0029(11) 0.0135(14) -0.0037(13)
C4 0.0320(14) 0.0231(11) 0.0218(11) -0.0004(9) 0.0061(10) 0.0015(10)
C5 0.0350(15) 0.0244(12) 0.0225(12) -0.0017(9) 0.0074(10) 0.0010(10)
C6 0.0318(14) 0.0213(11) 0.0239(12) -0.0004(9) 0.0080(10) 0.0009(10)
C7 0.0369(15) 0.0257(12) 0.0218(12) -0.0003(9) 0.0083(10) 0.0014(10)
C8 0.0390(15) 0.0279(12) 0.0235(12) 0.0001(10) 0.0095(11) 0.0011(11)
C9 0.0431(16) 0.0270(13) 0.0256(12) 0.0023(10) 0.0094(11) 0.0019(11)
C10 0.0433(17) 0.0286(13) 0.0239(13) -0.0001(10) 0.0074(11) -0.0002(11)
C11 0.0372(15) 0.0253(12) 0.0240(12) 0.0004(9) 0.0061(11) -0.0004(11)
C12 0.076(2) 0.0276(14) 0.0338(15) -0.0082(11) 0.0098(15) -0.0014(14)
C13 0.0415(16) 0.0261(12) 0.0248(12) 0.0030(9) 0.0108(11) -0.0012(11)
C14 0.0438(17) 0.0295(13) 0.0327(14) 0.0063(11) 0.0053(12) 0.0022(12)
C15 0.0362(16) 0.0353(14) 0.0275(13) 0.0025(10) 0.0036(11) 0.0034(12)
C16 0.049(2) 0.0384(16) 0.0509(18) 0.0001(14) 0.0103(15) 0.0073(14)
C17 0.046(2) 0.068(2) 0.062(2) 0.0035(18) 0.0199(17) 0.0136(18)
C18 0.038(2) 0.064(2) 0.063(2) 0.0044(18) 0.0106(16) -0.0078(17)
C19 0.046(2) 0.0467(18) 0.0525(19) -0.0072(15) 0.0049(15) -0.0109(15)
C20 0.0423(18) 0.0362(15) 0.0415(16) -0.0064(12) 0.0101(13) -0.0020(13)
O5 0.127(3) 0.095(3) 0.097(3) 0.027(2) 0.045(2) 0.034(2)
C21 0.107(4) 0.110(4) 0.073(3) 0.017(3) 0.034(3) 0.036(3)
C22 0.094(5) 0.147(6) 0.104(4) 0.030(4) 0.015(3) 0.001(4)
C23 0.092(5) 0.157(7) 0.172(7) 0.073(6) 0.032(4) 0.025(4)
C24 0.101(4) 0.091(4) 0.102(4) 0.020(3) 0.018(3) 0.024(3)

_geom_special_details            
;
 All esds (except the esd in the dihedral angle between two l.s. planes)
 are estimated using the full covariance matrix.  The cell esds are taken
 into account individually in the estimation of esds in distances, angles
 and torsion angles; correlations between esds in cell parameters are only
 used when they are defined by crystal symmetry.  An approximate (isotropic)
 treatment of cell esds is used for estimating esds involving l.s. planes.
;
loop_
_geom_bond_atom_site_label_1
_geom_bond_atom_site_label_2
_geom_bond_distance
_geom_bond_site_symmetry_2
_geom_bond_publ_flag
O1 C1 1.223(3) . ?
O2 C4 1.251(3) . ?
O3 C5 1.224(3) . ?
O4 H4 0.8400 . ?
O4 C8 1.354(3) . ?
N1 C1 1.380(3) . ?
N1 C2 1.467(3) . ?
N1 C4 1.392(3) . ?
N2 C1 1.367(3) . ?
N2 C3 1.461(3) . ?
N2 C5 1.400(3) . ?
N3 C11 1.311(3) . ?
N3 C12 1.452(3) . ?
N3 C13 1.466(3) . ?
C2 H2A 0.9800 . ?
C2 H2B 0.9800 . ?
C2 H2C 0.9800 . ?
C3 H3A 0.9800 . ?
C3 H3B 0.9800 . ?
C3 H3C 0.9800 . ?
C4 C6 1.418(3) . ?
C5 C6 1.441(3) . ?
C6 C7 1.421(3) . ?
C7 H7 0.9500 . ?
C7 C8 1.373(3) . ?
C8 C9 1.415(3) . ?
C9 H9 0.9500 . ?
C9 C10 1.362(4) . ?
C10 H10 0.9500 . ?
C10 C11 1.405(3) . ?
C11 H11 0.9500 . ?
C12 H12A 0.9800 . ?
C12 H12B 0.9800 . ?
C12 H12C 0.9800 . ?
C13 H13A 0.9900 . ?
C13 H13B 0.9900 . ?
C13 C14 1.516(4) . ?
C14 H14A 0.9900 . ?
C14 H14B 0.9900 . ?
C14 C15 1.498(4) . ?
C15 C16 1.384(4) . ?
C15 C20 1.392(4) . ?
C16 H16 0.9500 . ?
C16 C17 1.385(5) . ?
C17 H17 0.9500 . ?
C17 C18 1.383(5) . ?
C18 H18 0.9500 . ?
C18 C19 1.377(5) . ?
C19 H19 0.9500 . ?
C19 C20 1.376(4) . ?
C20 H20 0.9500 . ?
O5 C21 1.398(6) . ?
O5 C24 1.415(6) . ?
C21 H21A 0.9900 . ?
C21 H21B 0.9900 . ?
C21 C22 1.486(8) . ?
C22 H22A 0.9900 . ?
C22 H22B 0.9900 . ?
C22 C23 1.497(8) . ?
C23 H23A 0.9900 . ?
C23 H23B 0.9900 . ?
C23 C24 1.504(8) . ?
C24 H24A 0.9900 . ?
C24 H24B 0.9900 . ?

loop_
_geom_angle_atom_site_label_1
_geom_angle_atom_site_label_2
_geom_angle_atom_site_label_3
_geom_angle
_geom_angle_site_symmetry_1
_geom_angle_site_symmetry_3
_geom_angle_publ_flag
C8 O4 H4 109.5 . . ?
C1 N1 C2 116.3(2) . . ?
C1 N1 C4 123.9(2) . . ?
C4 N1 C2 119.7(2) . . ?
C1 N2 C3 117.2(2) . . ?
C1 N2 C5 124.2(2) . . ?
C5 N2 C3 118.5(2) . . ?
C11 N3 C12 122.5(2) . . ?
C11 N3 C13 120.6(2) . . ?
C12 N3 C13 116.9(2) . . ?
O1 C1 N1 121.1(2) . . ?
O1 C1 N2 122.1(2) . . ?
N2 C1 N1 116.9(2) . . ?
N1 C2 H2A 109.5 . . ?
N1 C2 H2B 109.5 . . ?
N1 C2 H2C 109.5 . . ?
H2A C2 H2B 109.5 . . ?
H2A C2 H2C 109.5 . . ?
H2B C2 H2C 109.5 . . ?
N2 C3 H3A 109.5 . . ?
N2 C3 H3B 109.5 . . ?
N2 C3 H3C 109.5 . . ?
H3A C3 H3B 109.5 . . ?
H3A C3 H3C 109.5 . . ?
H3B C3 H3C 109.5 . . ?
O2 C4 N1 116.8(2) . . ?
O2 C4 C6 125.3(2) . . ?
N1 C4 C6 117.9(2) . . ?
O3 C5 N2 118.7(2) . . ?
O3 C5 C6 124.4(2) . . ?
N2 C5 C6 116.8(2) . . ?
C4 C6 C5 119.6(2) . . ?
C4 C6 C7 125.3(2) . . ?
C7 C6 C5 115.1(2) . . ?
C6 C7 H7 113.1 . . ?
C8 C7 C6 133.8(2) . . ?
C8 C7 H7 113.1 . . ?
O4 C8 C7 125.7(2) . . ?
O4 C8 C9 115.6(2) . . ?
C7 C8 C9 118.6(2) . . ?
C8 C9 H9 117.4 . . ?
C10 C9 C8 125.2(2) . . ?
C10 C9 H9 117.4 . . ?
C9 C10 H10 120.3 . . ?
C9 C10 C11 119.4(2) . . ?
C11 C10 H10 120.3 . . ?
N3 C11 C10 126.5(2) . . ?
N3 C11 H11 116.7 . . ?
C10 C11 H11 116.7 . . ?
N3 C12 H12A 109.5 . . ?
N3 C12 H12B 109.5 . . ?
N3 C12 H12C 109.5 . . ?
H12A C12 H12B 109.5 . . ?
H12A C12 H12C 109.5 . . ?
H12B C12 H12C 109.5 . . ?
N3 C13 H13A 109.1 . . ?
N3 C13 H13B 109.1 . . ?
N3 C13 C14 112.5(2) . . ?
H13A C13 H13B 107.8 . . ?
C14 C13 H13A 109.1 . . ?
C14 C13 H13B 109.1 . . ?
C13 C14 H14A 108.7 . . ?
C13 C14 H14B 108.7 . . ?
H14A C14 H14B 107.6 . . ?
C15 C14 C13 114.3(2) . . ?
C15 C14 H14A 108.7 . . ?
C15 C14 H14B 108.7 . . ?
C16 C15 C14 120.8(3) . . ?
C16 C15 C20 117.8(3) . . ?
C20 C15 C14 121.4(3) . . ?
C15 C16 H16 119.2 . . ?
C15 C16 C17 121.6(3) . . ?
C17 C16 H16 119.2 . . ?
C16 C17 H17 120.0 . . ?
C18 C17 C16 119.9(3) . . ?
C18 C17 H17 120.0 . . ?
C17 C18 H18 120.6 . . ?
C19 C18 C17 118.9(3) . . ?
C19 C18 H18 120.6 . . ?
C18 C19 H19 119.4 . . ?
C20 C19 C18 121.2(3) . . ?
C20 C19 H19 119.4 . . ?
C15 C20 H20 119.7 . . ?
C19 C20 C15 120.6(3) . . ?
C19 C20 H20 119.7 . . ?
C21 O5 C24 106.8(4) . . ?
O5 C21 H21A 110.1 . . ?
O5 C21 H21B 110.1 . . ?
O5 C21 C22 108.0(5) . . ?
H21A C21 H21B 108.4 . . ?
C22 C21 H21A 110.1 . . ?
C22 C21 H21B 110.1 . . ?
C21 C22 H22A 111.3 . . ?
C21 C22 H22B 111.3 . . ?
C21 C22 C23 102.5(5) . . ?
H22A C22 H22B 109.2 . . ?
C23 C22 H22A 111.3 . . ?
C23 C22 H22B 111.3 . . ?
C22 C23 H23A 110.5 . . ?
C22 C23 H23B 110.5 . . ?
C22 C23 C24 106.3(5) . . ?
H23A C23 H23B 108.7 . . ?
C24 C23 H23A 110.5 . . ?
C24 C23 H23B 110.5 . . ?
O5 C24 C23 106.4(5) . . ?
O5 C24 H24A 110.4 . . ?
O5 C24 H24B 110.4 . . ?
C23 C24 H24A 110.4 . . ?
C23 C24 H24B 110.4 . . ?
H24A C24 H24B 108.6 . . ?

loop_
_geom_hbond_atom_site_label_D
_geom_hbond_atom_site_label_H
_geom_hbond_atom_site_label_A
_geom_hbond_distance_DH
_geom_hbond_distance_HA
_geom_hbond_distance_DA
_geom_hbond_angle_DHA
_geom_hbond_site_symmetry_A
_geom_hbond_publ_flag
O4 H4 O2 0.84 1.73 2.556(2) 166.2 . yes

_iucr_refine_instructions_details 
;
TITL Hasti_08092017_0m_a.res in P2(1)/c
    neil_08092017.res
    created by SHELXL-2018/1 at 14:33:11 on 15-Mar-2018
REM Old TITL Hasti_08092017_0m in P2(1)/c
REM SHELXT solution in P2(1)/c
REM R1 0.199, Rweak 0.012, Alpha 0.033, Orientation as input
REM Formula found by SHELXT: C24 N3 O5
CELL 0.71073 11.8801 9.9317 20.2463 90 104.31 90
ZERR 4 0.0013 0.0011 0.0022 0 0.004 0
LATT 1
SYMM -X,0.5+Y,0.5-Z
SFAC C H N O
UNIT 96 124 12 20

L.S. 10
PLAN  20
TEMP -123.25
HTAB O4 O2
BOND $H
LIST 6
fmap 2
acta 50
OMIT -3 3 12
OMIT 1 3 5
OMIT 1 4 4
OMIT 3 4 0
OMIT -3 5 5
OMIT 3 3 12
OMIT -3 0 8
OMIT 0 0 6
OMIT 2 0 6
OMIT -4 4 7
OMIT 0 3 12
OMIT 3 2 4
OMIT -1 2 1
OMIT -2 2 6
OMIT 3 4 2
OMIT -1 1 5
OMIT 3 3 0
OMIT 1 1 7
OMIT 2 4 6
OMIT -3 5 4
OMIT 0 1 5
OMIT 9 0 0
OMIT 3 6 0
OMIT -1 0 4
OMIT 0 1 1
OMIT 0 3 3
OMIT -10 1 1
REM <olex2.extras>
REM <HklSrc "%.\\Neil_08092017.hkl">
REM </olex2.extras>

WGHT    0.121000    1.825700
EXTI    0.003239
FVAR       0.27048
O1    4    0.161788    1.004666    0.199012    11.00000    0.05947    0.02791 =
         0.03495    0.00596    0.01627   -0.00226
O2    4    0.108281    0.576631    0.259737    11.00000    0.05424    0.02160 =
         0.02485   -0.00225    0.01033    0.00174
O3    4    0.124587    0.936293    0.413585    11.00000    0.06834    0.02793 =
         0.02897   -0.00687    0.01715   -0.00111
O4    4    0.136598    0.428929    0.365971    11.00000    0.07240    0.02304 =
         0.02508    0.00288    0.01609    0.00607
AFIX 147
H4    2    0.126609    0.465616    0.327574    11.00000   -1.50000
AFIX   0
N1    3    0.125250    0.792299    0.229237    11.00000    0.04247    0.02141 =
         0.02140   -0.00034    0.00838    0.00224
N2    3    0.147103    0.970100    0.307263    11.00000    0.04030    0.01879 =
         0.02671   -0.00086    0.01057   -0.00176
N3    3    0.160525    0.185243    0.591810    11.00000    0.04142    0.02170 =
         0.02228   -0.00141    0.00592   -0.00160
C1    1    0.145705    0.927462    0.242853    11.00000    0.03437    0.02433 =
         0.02786    0.00190    0.00817    0.00119
C2    1    0.120149    0.748771    0.159315    11.00000    0.06640    0.03079 =
         0.02194    0.00069    0.01448    0.00163
AFIX 137
H2A   2    0.076728    0.815191    0.127097    11.00000   -1.50000
H2B   2    0.081140    0.661241    0.150940    11.00000   -1.50000
H2C   2    0.199172    0.740804    0.153199    11.00000   -1.50000
AFIX   0
C3    1    0.167978    1.113212    0.321979    11.00000    0.06228    0.02104 =
         0.03867   -0.00286    0.01354   -0.00365
AFIX 137
H3A   2    0.245525    1.137287    0.317119    11.00000   -1.50000
H3B   2    0.162991    1.131890    0.368700    11.00000   -1.50000
H3C   2    0.109422    1.166466    0.289991    11.00000   -1.50000
AFIX   0
C4    1    0.118408    0.696957    0.278465    11.00000    0.03197    0.02311 =
         0.02182   -0.00042    0.00608    0.00147
C5    1    0.129572    0.885811    0.359243    11.00000    0.03502    0.02444 =
         0.02246   -0.00170    0.00741    0.00105
C6    1    0.122410    0.743360    0.345222    11.00000    0.03178    0.02134 =
         0.02390   -0.00041    0.00802    0.00091
C7    1    0.122944    0.659947    0.402319    11.00000    0.03694    0.02565 =
         0.02183   -0.00031    0.00831    0.00140
AFIX  43
H7    2    0.116088    0.709259    0.441342    11.00000   -1.20000
AFIX   0
C8    1    0.131228    0.523461    0.413279    11.00000    0.03903    0.02786 =
         0.02350    0.00012    0.00953    0.00113
C9    1    0.136938    0.474299    0.479611    11.00000    0.04308    0.02703 =
         0.02561    0.00230    0.00943    0.00190
AFIX  43
H9    2    0.133742    0.538544    0.513863    11.00000   -1.20000
AFIX   0
C10   1    0.146650    0.342216    0.498299    11.00000    0.04330    0.02858 =
         0.02386   -0.00011    0.00741   -0.00023
AFIX  43
H10   2    0.148439    0.274309    0.465527    11.00000   -1.20000
AFIX   0
C11   1    0.154001    0.307336    0.566513    11.00000    0.03720    0.02529 =
         0.02397    0.00042    0.00609   -0.00042
AFIX  43
H11   2    0.154270    0.379444    0.597382    11.00000   -1.20000
AFIX   0
C12   1    0.157466    0.065764    0.550031    11.00000    0.07646    0.02760 =
         0.03376   -0.00820    0.00984   -0.00137
AFIX 137
H12A  2    0.122373    0.088122    0.502227    11.00000   -1.50000
H12B  2    0.111202   -0.004189    0.565081    11.00000   -1.50000
H12C  2    0.236758    0.032745    0.554597    11.00000   -1.50000
AFIX   0
C13   1    0.171847    0.163896    0.664826    11.00000    0.04149    0.02614 =
         0.02480    0.00302    0.01082   -0.00120
AFIX  23
H13A  2    0.108178    0.104505    0.670815    11.00000   -1.20000
H13B  2    0.163648    0.251401    0.686587    11.00000   -1.20000
AFIX   0
C14   1    0.287326    0.101236    0.700226    11.00000    0.04384    0.02946 =
         0.03268    0.00633    0.00527    0.00216
AFIX  23
H14A  2    0.293213    0.098348    0.749842    11.00000   -1.20000
H14B  2    0.288884    0.007228    0.684215    11.00000   -1.20000
AFIX   0
C15   1    0.391124    0.174020    0.688492    11.00000    0.03624    0.03529 =
         0.02748    0.00248    0.00361    0.00337
C16   1    0.472073    0.107682    0.661583    11.00000    0.04866    0.03839 =
         0.05092    0.00008    0.01034    0.00732
AFIX  43
H16   2    0.461485    0.014720    0.650779    11.00000   -1.20000
AFIX   0
C17   1    0.568146    0.173558    0.650025    11.00000    0.04596    0.06759 =
         0.06175    0.00351    0.01995    0.01364
AFIX  43
H17   2    0.622601    0.125844    0.631556    11.00000   -1.20000
AFIX   0
C18   1    0.584701    0.308904    0.665409    11.00000    0.03769    0.06404 =
         0.06319    0.00439    0.01058   -0.00780
AFIX  43
H18   2    0.649636    0.355377    0.656969    11.00000   -1.20000
AFIX   0
C19   1    0.505507    0.375174    0.693160    11.00000    0.04626    0.04665 =
         0.05254   -0.00720    0.00488   -0.01090
AFIX  43
H19   2    0.517388    0.467559    0.704996    11.00000   -1.20000
AFIX   0
C20   1    0.409477    0.310078    0.704068    11.00000    0.04230    0.03624 =
         0.04154   -0.00635    0.01006   -0.00196
AFIX  43
H20   2    0.355181    0.358405    0.722397    11.00000   -1.20000
AFIX   0

O5    4    0.353340    0.792474    0.578214    11.00000    0.12717    0.09548 =
         0.09675    0.02654    0.04533    0.03417
C21   1    0.397003    0.816312    0.521193    11.00000    0.10650    0.10995 =
         0.07276    0.01666    0.03351    0.03596
AFIX  23
H21A  2    0.387117    0.912352    0.507932    11.00000   -1.20000
H21B  2    0.354639    0.760970    0.482279    11.00000   -1.20000
AFIX   0
C22   1    0.522266    0.780232    0.539319    11.00000    0.09394    0.14706 =
         0.10375    0.03031    0.01455    0.00082
AFIX  23
H22A  2    0.571356    0.859225    0.556948    11.00000   -1.20000
H22B  2    0.546322    0.742717    0.499620    11.00000   -1.20000
AFIX   0
C23   1    0.528999    0.676120    0.593638    11.00000    0.09168    0.15727 =
         0.17204    0.07343    0.03169    0.02500
AFIX  23
H23A  2    0.593341    0.696847    0.633780    11.00000   -1.20000
H23B  2    0.542406    0.585821    0.576327    11.00000   -1.20000
AFIX   0
C24   1    0.414346    0.680205    0.612537    11.00000    0.10058    0.09109 =
         0.10167    0.01959    0.01820    0.02407
AFIX  23
H24A  2    0.370207    0.596230    0.598119    11.00000   -1.20000
H24B  2    0.426539    0.690316    0.662455    11.00000   -1.20000
AFIX   0
HKLF 4


REM  Hasti_08092017_0m_a.res in P2(1)/c
REM R1 =  0.0764 for    3490 Fo > 4sig(Fo)  and  0.1396 for all    6001 data
REM    294 parameters refined using      0 restraints

END  
     
WGHT      0.1210      1.8264 

REM Highest difference peak  0.836,  deepest hole -0.457,  1-sigma level  0.078
Q1    1   0.4330  0.6148  0.5332  11.00000  0.05    0.84
Q2    1   0.5423  0.6201  0.5234  11.00000  0.05    0.52
Q3    1   0.4558  0.6871  0.5123  11.00000  0.05    0.45
Q4    1   0.1471  0.3191  0.5282  11.00000  0.05    0.39
Q5    1   0.1379  0.5061  0.4470  11.00000  0.05    0.34
Q6    1   0.1178  0.7311  0.3148  11.00000  0.05    0.33
Q7    1   0.2061  0.0825  0.5073  11.00000  0.05    0.32
Q8    1   0.1163  0.6954  0.3673  11.00000  0.05    0.31
Q9    1   0.1391  0.9309  0.3311  11.00000  0.05    0.30
Q10   1   0.5228  0.7852  0.5961  11.00000  0.05    0.30
Q11   1   0.1347  0.9555  0.2757  11.00000  0.05    0.29
Q12   1   0.1329  0.7576  0.1992  11.00000  0.05    0.29
Q13   1   0.1463  0.7995  0.3487  11.00000  0.05    0.28
Q14   1   0.1246  0.8509  0.2414  11.00000  0.05    0.28
Q15   1   0.1300  0.2372  0.5825  11.00000  0.05    0.28
Q16   1   0.1419  0.5913  0.3983  11.00000  0.05    0.27
Q17   1   0.1634  0.1695  0.6252  11.00000  0.05    0.26
Q18   1   0.1809 -0.0213  0.5806  11.00000  0.05    0.25
Q19   1   0.1444  0.8155  0.1229  11.00000  0.05    0.25
Q20   1   0.6107  0.7320  0.5707  11.00000  0.05    0.25

  REM The information below was added by Olex2.
  REM
  REM R1 = 0.0764 for 3490 Fo > 4sig(Fo) and 0.1396 for all 76758 data
  REM n/a parameters refined using n/a restraints
  REM Highest difference peak 0.84, deepest hole -0.46
  REM Mean Shift 0, Max Shift 0.000.

  REM +++ Tabular Listing of Refinement Information +++
  REM R1_all = 0.1396
  REM R1_gt = 0.0764
  REM wR_ref = 0.2460
  REM GOOF = 1.028
  REM Shift_max = 0.000
  REM Shift_mean = 0
  REM Reflections_all = 76758
  REM Reflections_gt = 3490
  REM Parameters = n/a
  REM Hole = -0.46
  REM Peak = 0.84
  REM Flack = n/a

  
;
_olex2_submission_special_instructions 'No special instructions were received'
####################################################################### 
# 
# This file contains crystal structure data downloaded from the 
# Cambridge Structural Database (CSD) hosted by the Cambridge 
# Crystallographic Data Centre (CCDC).
# 
# Full information about CCDC data access policies and citation 
# guidelines are available at http://www.ccdc.cam.ac.uk/access/V1 
# 
# Audit and citation data items may have been added by the CCDC. 
# Please retain this information to preserve the provenance of 
# this file and to allow appropriate attribution of the data. 
# 
#######################################################################

data_14a
_database_code_depnum_ccdc_archive 'CCDC 1839152'

_audit_update_record             
;
2018-04-24 deposited with the CCDC.
2018-08-29 downloaded from the CCDC.
;
# publcif _publ_body_element loop end
_audit_creation_date             2018-03-09
_audit_creation_method           
;
Olex2 1.2
(compiled 2017.08.10 svn.r3458 for OlexSys, GUI svn.r5381)
;
_shelx_SHELXL_version_number     2018/1
_chemical_name_common            ?
_chemical_name_systematic        OMe-a
_chemical_formula_moiety         'C Cl3 D, C19 H21 N3 O5'
_chemical_formula_sum            'C20 H21 Cl3 D N3 O5'
_chemical_formula_weight         491.76
_chemical_melting_point          ?
loop_
_atom_type_symbol
_atom_type_description
_atom_type_scat_dispersion_real
_atom_type_scat_dispersion_imag
_atom_type_scat_source
C C 0.0033 0.0016 'International Tables Vol C Tables 4.2.6.8 and 6.1.1.4'
H H 0.0000 0.0000 'International Tables Vol C Tables 4.2.6.8 and 6.1.1.4'
Cl Cl 0.1484 0.1585 'International Tables Vol C Tables 4.2.6.8 and 6.1.1.4'
D D 0.0000 0.0000 'International Tables Vol C Tables 4.2.6.8 and 6.1.1.4'
N N 0.0061 0.0033 'International Tables Vol C Tables 4.2.6.8 and 6.1.1.4'
O O 0.0106 0.0060 'International Tables Vol C Tables 4.2.6.8 and 6.1.1.4'

_shelx_space_group_comment       
;
The symmetry employed for this shelxl refinement is uniquely defined
by the following loop, which should always be used as a source of
symmetry information in preference to the above space-group names.
They are only intended as comments.
;
_space_group_crystal_system      monoclinic
_space_group_IT_number           14
_space_group_name_H-M_alt        'P 1 21/n 1'
_space_group_name_Hall           '-P 2yn'
loop_
_space_group_symop_operation_xyz
'x, y, z'
'-x+1/2, y+1/2, -z+1/2'
'-x, -y, -z'
'x-1/2, -y-1/2, z-1/2'

_cell_length_a                   6.7470(14)
_cell_length_b                   22.937(5)
_cell_length_c                   13.927(3)
_cell_angle_alpha                90
_cell_angle_beta                 90.66(3)
_cell_angle_gamma                90
_cell_volume                     2155.1(8)
_cell_formula_units_Z            4
_cell_measurement_reflns_used    4009
_cell_measurement_temperature    100
_cell_measurement_theta_max      26.37
_cell_measurement_theta_min      1.522
_shelx_estimated_absorpt_T_max   0.995
_shelx_estimated_absorpt_T_min   0.955
_exptl_absorpt_coefficient_mu    0.464
_exptl_absorpt_correction_T_max  ?
_exptl_absorpt_correction_T_min  ?
_exptl_absorpt_correction_type   none
_exptl_absorpt_process_details   ?
_exptl_absorpt_special_details   ?
_exptl_crystal_colour            'dark blue'
_exptl_crystal_colour_lustre     .
_exptl_crystal_colour_modifier   dark
_exptl_crystal_colour_primary    blue
_exptl_crystal_density_diffrn    1.516
_exptl_crystal_density_meas      ?
_exptl_crystal_density_method    ?
_exptl_crystal_description       needle
_exptl_crystal_F_000             1016
_exptl_crystal_size_max          0.1
_exptl_crystal_size_mid          0.02
_exptl_crystal_size_min          0.01
_exptl_transmission_factor_max   ?
_exptl_transmission_factor_min   ?
_diffrn_reflns_av_R_equivalents  0.0380
_diffrn_reflns_av_unetI/netI     0.0208
_diffrn_reflns_Laue_measured_fraction_full 0.913
_diffrn_reflns_Laue_measured_fraction_max 0.907
_diffrn_reflns_limit_h_max       8
_diffrn_reflns_limit_h_min       -8
_diffrn_reflns_limit_k_max       28
_diffrn_reflns_limit_k_min       -28
_diffrn_reflns_limit_l_max       16
_diffrn_reflns_limit_l_min       -16
_diffrn_reflns_number            28933
_diffrn_reflns_point_group_measured_fraction_full 0.913
_diffrn_reflns_point_group_measured_fraction_max 0.907
_diffrn_reflns_theta_full        25.242
_diffrn_reflns_theta_max         26.370
_diffrn_reflns_theta_min         1.711
_diffrn_ambient_temperature      100.0
_diffrn_detector_area_resol_mean ?
_diffrn_measured_fraction_theta_full 0.913
_diffrn_measured_fraction_theta_max 0.907
_diffrn_measurement_device_type  'Bruker APEX-II CCD'
_diffrn_measurement_method       '\w scans'
_diffrn_radiation_type           MoK\a
_diffrn_radiation_wavelength     0.71073
_diffrn_source                   ?
_diffrn_standards_number         0
_reflns_Friedel_coverage         0.000
_reflns_Friedel_fraction_full    .
_reflns_Friedel_fraction_max     .
_reflns_number_gt                3591
_reflns_number_total             4009
_reflns_special_details          
;
 Reflections were merged by SHELXL according to the crystal
 class for the calculation of statistics and refinement.
 
 _reflns_Friedel_fraction is defined as the number of unique
 Friedel pairs measured divided by the number that would be
 possible theoretically, ignoring centric projections and
 systematic absences.
;
_reflns_threshold_expression     'I > 2\s(I)'
_computing_cell_refinement       'XDS (Kabsch, 1993)'
_computing_data_collection       'AS QEGUI'
_computing_data_reduction        'XDS (Kabsch, 1993)'
_computing_molecular_graphics    'Olex2 (Dolomanov et al., 2009)'
_computing_publication_material  'Olex2 (Dolomanov et al., 2009)'
_computing_structure_refinement  'ShelXL (Sheldrick, 2015)'
_computing_structure_solution    'ShelXT (Sheldrick, 2015)'
_refine_diff_density_max         0.321
_refine_diff_density_min         -0.445
_refine_diff_density_rms         0.077
_refine_ls_extinction_coef       .
_refine_ls_extinction_method     none
_refine_ls_goodness_of_fit_ref   1.110
_refine_ls_hydrogen_treatment    constr
_refine_ls_matrix_type           full
_refine_ls_number_parameters     284
_refine_ls_number_reflns         4009
_refine_ls_number_restraints     0
_refine_ls_R_factor_all          0.0500
_refine_ls_R_factor_gt           0.0452
_refine_ls_restrained_S_all      1.110
_refine_ls_shift/su_max          0.000
_refine_ls_shift/su_mean         0.000
_refine_ls_structure_factor_coef Fsqd
_refine_ls_weighting_details     
'w=1/[\s^2^(Fo^2^)+(0.0566P)^2^+2.9306P] where P=(Fo^2^+2Fc^2^)/3'
_refine_ls_weighting_scheme      calc
_refine_ls_wR_factor_gt          0.1194
_refine_ls_wR_factor_ref         0.1225
_refine_special_details          ?
_olex2_refinement_description    
;
1. Fixed Uiso
 At 1.2 times of:
  All C(H) groups
 At 1.5 times of:
  All C(H,H,H) groups, All O(H) groups
2.a Ternary CH refined with riding coordinates:
 C20(D20)
2.b Aromatic/amide H refined with riding coordinates:
 C7(H7), C9(H9), C14(H14), C11(H11), C18(H18), C10(H10), C17(H17), C15(H15)
2.c Tetrahedral OH refined with riding coordinates:
 O4(H4)
2.d Idealised Me refined as rotating group:
 C2(H2A,H2B,H2C), C12(H12A,H12B,H12C), C3(H3A,H3B,H3C), C19(H19A,H19B,H19C)
;
_atom_sites_solution_hydrogens   geom
_atom_sites_solution_primary     dual
_atom_sites_solution_secondary   ?
loop_
_atom_site_label
_atom_site_type_symbol
_atom_site_fract_x
_atom_site_fract_y
_atom_site_fract_z
_atom_site_U_iso_or_equiv
_atom_site_adp_type
_atom_site_occupancy
_atom_site_site_symmetry_order
_atom_site_calc_flag
_atom_site_refinement_flags_posn
_atom_site_refinement_flags_adp
_atom_site_refinement_flags_occupancy
_atom_site_disorder_assembly
_atom_site_disorder_group
Cl1 Cl 0.65737(9) 0.40683(3) 0.68873(5) 0.02820(18) Uani 1 1 d . . . . .
Cl2 Cl 0.89743(10) 0.33681(3) 0.56125(5) 0.02776(17) Uani 1 1 d . . . . .
Cl3 Cl 0.93888(10) 0.32455(3) 0.76906(5) 0.03049(18) Uani 1 1 d . . . . .
O3 O 0.8887(3) 0.31212(8) 0.33201(14) 0.0248(4) Uani 1 1 d . . . . .
O4 O 0.7647(3) 0.53388(7) 0.29271(14) 0.0237(4) Uani 1 1 d . . . . .
H4 H 0.752666 0.520015 0.237121 0.036 Uiso 1 1 calc R . . . .
O1 O 0.9126(3) 0.30271(8) 0.00640(14) 0.0254(4) Uani 1 1 d . . . . .
O2 O 0.8587(3) 0.48238(7) 0.13918(14) 0.0258(4) Uani 1 1 d . . . . .
O5 O 0.5939(3) 0.61696(9) 1.03584(15) 0.0338(5) Uani 1 1 d . . . . .
N2 N 0.8990(3) 0.30766(8) 0.16914(16) 0.0195(4) Uani 1 1 d . . . . .
N1 N 0.8874(3) 0.39279(9) 0.07438(15) 0.0195(4) Uani 1 1 d . . . . .
N3 N 0.6468(3) 0.61445(9) 0.63551(16) 0.0194(4) Uani 1 1 d . . . . .
C7 C 0.8322(3) 0.43163(10) 0.33357(18) 0.0191(5) Uani 1 1 d . . . . .
H7 H 0.844558 0.407050 0.388214 0.023 Uiso 1 1 calc R . . . .
C6 C 0.8612(3) 0.40182(10) 0.24666(18) 0.0184(5) Uani 1 1 d . . . . .
C4 C 0.8679(3) 0.42886(10) 0.15381(18) 0.0192(5) Uani 1 1 d . . . . .
C8 C 0.7891(3) 0.48938(10) 0.35738(19) 0.0191(5) Uani 1 1 d . . . . .
C13 C 0.6347(3) 0.61533(10) 0.73727(19) 0.0190(5) Uani 1 1 d . . . . .
C1 C 0.9002(3) 0.33246(10) 0.07906(19) 0.0194(5) Uani 1 1 d . . . . .
C9 C 0.7656(3) 0.50320(10) 0.45366(19) 0.0212(5) Uani 1 1 d . . . . .
H9 H 0.784853 0.472674 0.498923 0.025 Uiso 1 1 calc R . . . .
C5 C 0.8839(3) 0.33876(10) 0.25530(18) 0.0184(5) Uani 1 1 d . . . . .
C14 C 0.6242(4) 0.56396(11) 0.79163(19) 0.0221(5) Uani 1 1 d . . . . .
H14 H 0.625769 0.527229 0.760136 0.027 Uiso 1 1 calc R . . . .
C16 C 0.6071(3) 0.61982(12) 0.9380(2) 0.0250(6) Uani 1 1 d . . . . .
C11 C 0.6994(3) 0.56609(10) 0.58724(19) 0.0196(5) Uani 1 1 d . . . . .
H11 H 0.729117 0.532944 0.625687 0.024 Uiso 1 1 calc R . . . .
C18 C 0.6296(4) 0.66846(11) 0.7859(2) 0.0232(5) Uani 1 1 d . . . . .
H18 H 0.636660 0.703733 0.750381 0.028 Uiso 1 1 calc R . . . .
C10 C 0.7158(3) 0.55828(11) 0.48994(19) 0.0213(5) Uani 1 1 d . . . . .
H10 H 0.693508 0.590023 0.447359 0.026 Uiso 1 1 calc R . . . .
C17 C 0.6145(4) 0.67090(11) 0.8848(2) 0.0255(6) Uani 1 1 d . . . . .
H17 H 0.609131 0.707591 0.916337 0.031 Uiso 1 1 calc R . . . .
C15 C 0.6116(4) 0.56624(12) 0.8903(2) 0.0259(6) Uani 1 1 d . . . . .
H15 H 0.605896 0.531070 0.926205 0.031 Uiso 1 1 calc R . . . .
C2 C 0.8959(4) 0.41924(11) -0.0215(2) 0.0258(5) Uani 1 1 d . . . . .
H2A H 1.029579 0.414623 -0.047226 0.039 Uiso 1 1 calc GR . . . .
H2B H 0.863825 0.460818 -0.017026 0.039 Uiso 1 1 calc GR . . . .
H2C H 0.799967 0.399942 -0.064235 0.039 Uiso 1 1 calc GR . . . .
C12 C 0.6023(4) 0.66871(11) 0.5824(2) 0.0278(6) Uani 1 1 d . . . . .
H12A H 0.716016 0.695186 0.587230 0.042 Uiso 1 1 calc GR . . . .
H12B H 0.485545 0.687461 0.609981 0.042 Uiso 1 1 calc GR . . . .
H12C H 0.575917 0.659486 0.514750 0.042 Uiso 1 1 calc GR . . . .
C3 C 0.9216(4) 0.24417(11) 0.1741(2) 0.0281(6) Uani 1 1 d . . . . .
H3A H 1.043133 0.232626 0.141268 0.042 Uiso 1 1 calc GR . . . .
H3B H 0.807262 0.225456 0.142944 0.042 Uiso 1 1 calc GR . . . .
H3C H 0.929527 0.231980 0.241504 0.042 Uiso 1 1 calc GR . . . .
C20 C 0.8911(4) 0.37303(11) 0.6735(2) 0.0240(5) Uani 1 1 d . . . . .
D20 D 0.995651 0.403944 0.674213 0.029 Uiso 1 1 calc R . . . .
C19 C 0.5889(5) 0.67129(15) 1.0875(2) 0.0388(7) Uani 1 1 d . . . . .
H19A H 0.588765 0.663475 1.156678 0.058 Uiso 1 1 calc GR . . . .
H19B H 0.468621 0.692844 1.069541 0.058 Uiso 1 1 calc GR . . . .
H19C H 0.705755 0.694534 1.071447 0.058 Uiso 1 1 calc GR . . . .

loop_
_atom_site_aniso_label
_atom_site_aniso_U_11
_atom_site_aniso_U_22
_atom_site_aniso_U_33
_atom_site_aniso_U_23
_atom_site_aniso_U_13
_atom_site_aniso_U_12
Cl1 0.0293(3) 0.0245(3) 0.0308(4) -0.0003(2) 0.0003(2) 0.0040(2)
Cl2 0.0332(3) 0.0280(3) 0.0221(4) -0.0034(2) 0.0026(2) -0.0032(2)
Cl3 0.0361(4) 0.0291(3) 0.0261(4) 0.0007(3) -0.0073(3) 0.0041(2)
O3 0.0329(10) 0.0233(9) 0.0183(11) 0.0017(7) 0.0028(7) 0.0032(7)
O4 0.0322(9) 0.0209(8) 0.0179(11) -0.0008(7) -0.0002(7) 0.0003(7)
O1 0.0317(10) 0.0260(9) 0.0185(11) -0.0036(7) 0.0012(7) -0.0001(7)
O2 0.0364(10) 0.0200(8) 0.0213(11) 0.0013(7) 0.0068(7) -0.0005(7)
O5 0.0348(11) 0.0476(12) 0.0190(12) -0.0079(9) 0.0032(8) 0.0025(9)
N2 0.0213(10) 0.0176(9) 0.0196(13) -0.0008(8) 0.0011(8) 0.0003(7)
N1 0.0226(10) 0.0221(10) 0.0137(12) 0.0005(8) 0.0017(7) 0.0001(7)
N3 0.0199(9) 0.0215(10) 0.0169(12) -0.0019(8) 0.0007(8) 0.0017(7)
C7 0.0166(10) 0.0229(11) 0.0179(14) 0.0001(9) 0.0003(8) -0.0007(8)
C6 0.0167(10) 0.0206(11) 0.0180(14) -0.0006(9) 0.0014(8) -0.0006(8)
C4 0.0167(10) 0.0215(11) 0.0193(14) -0.0020(9) 0.0022(8) -0.0001(8)
C8 0.0171(10) 0.0220(11) 0.0183(14) -0.0007(9) 0.0007(9) -0.0026(8)
C13 0.0155(10) 0.0231(11) 0.0184(14) -0.0037(9) 0.0004(8) 0.0008(8)
C1 0.0160(11) 0.0235(11) 0.0186(15) 0.0002(10) 0.0004(9) -0.0007(8)
C9 0.0193(11) 0.0220(11) 0.0223(15) -0.0014(10) -0.0006(9) -0.0015(9)
C5 0.0151(10) 0.0228(11) 0.0173(15) -0.0018(9) 0.0011(8) -0.0002(8)
C14 0.0241(12) 0.0227(11) 0.0196(15) -0.0015(10) 0.0026(9) 0.0015(9)
C16 0.0188(11) 0.0390(14) 0.0174(16) -0.0058(11) 0.0013(9) 0.0016(10)
C11 0.0176(10) 0.0211(11) 0.0201(15) -0.0022(9) -0.0003(9) -0.0005(8)
C18 0.0232(12) 0.0223(12) 0.0240(16) -0.0044(10) 0.0013(10) -0.0018(9)
C10 0.0193(11) 0.0226(11) 0.0220(15) -0.0022(10) -0.0006(9) -0.0002(9)
C17 0.0212(12) 0.0293(13) 0.0261(17) -0.0104(11) 0.0014(10) -0.0012(9)
C15 0.0246(12) 0.0299(13) 0.0234(16) 0.0002(11) 0.0017(10) 0.0039(10)
C2 0.0359(14) 0.0261(12) 0.0155(15) 0.0026(10) 0.0029(10) 0.0007(10)
C12 0.0348(14) 0.0247(12) 0.0239(17) 0.0028(10) 0.0016(11) 0.0072(10)
C3 0.0421(15) 0.0184(12) 0.0239(17) -0.0004(10) 0.0039(11) 0.0018(10)
C20 0.0252(12) 0.0221(11) 0.0249(16) -0.0019(10) 0.0006(10) -0.0026(9)
C19 0.0358(16) 0.0572(19) 0.0235(19) -0.0181(14) 0.0032(12) -0.0007(13)

_geom_special_details            
;
 All esds (except the esd in the dihedral angle between two l.s. planes)
 are estimated using the full covariance matrix.  The cell esds are taken
 into account individually in the estimation of esds in distances, angles
 and torsion angles; correlations between esds in cell parameters are only
 used when they are defined by crystal symmetry.  An approximate (isotropic)
 treatment of cell esds is used for estimating esds involving l.s. planes.
;
loop_
_geom_bond_atom_site_label_1
_geom_bond_atom_site_label_2
_geom_bond_distance
_geom_bond_site_symmetry_2
_geom_bond_publ_flag
Cl1 C20 1.772(3) . ?
Cl2 C20 1.771(3) . ?
Cl3 C20 1.761(3) . ?
O3 C5 1.231(3) . ?
O4 H4 0.8400 . ?
O4 C8 1.370(3) . ?
O1 C1 1.224(3) . ?
O2 C4 1.246(3) . ?
O5 C16 1.368(4) . ?
O5 C19 1.439(4) . ?
N2 C1 1.378(3) . ?
N2 C5 1.401(3) . ?
N2 C3 1.466(3) . ?
N1 C4 1.389(3) . ?
N1 C1 1.388(3) . ?
N1 C2 1.468(3) . ?
N3 C13 1.421(4) . ?
N3 C11 1.347(3) . ?
N3 C12 1.477(3) . ?
C7 H7 0.9500 . ?
C7 C6 1.406(4) . ?
C7 C8 1.397(3) . ?
C6 C4 1.435(4) . ?
C6 C5 1.459(3) . ?
C8 C9 1.389(4) . ?
C13 C14 1.403(3) . ?
C13 C18 1.395(3) . ?
C9 H9 0.9500 . ?
C9 C10 1.403(3) . ?
C14 H14 0.9500 . ?
C14 C15 1.379(4) . ?
C16 C17 1.388(4) . ?
C16 C15 1.397(4) . ?
C11 H11 0.9500 . ?
C11 C10 1.373(4) . ?
C18 H18 0.9500 . ?
C18 C17 1.383(4) . ?
C10 H10 0.9500 . ?
C17 H17 0.9500 . ?
C15 H15 0.9500 . ?
C2 H2A 0.9800 . ?
C2 H2B 0.9800 . ?
C2 H2C 0.9800 . ?
C12 H12A 0.9800 . ?
C12 H12B 0.9800 . ?
C12 H12C 0.9800 . ?
C3 H3A 0.9800 . ?
C3 H3B 0.9800 . ?
C3 H3C 0.9800 . ?
C20 D20 1.0000 . ?
C19 H19A 0.9800 . ?
C19 H19B 0.9800 . ?
C19 H19C 0.9800 . ?

loop_
_geom_angle_atom_site_label_1
_geom_angle_atom_site_label_2
_geom_angle_atom_site_label_3
_geom_angle
_geom_angle_site_symmetry_1
_geom_angle_site_symmetry_3
_geom_angle_publ_flag
C8 O4 H4 109.5 . . ?
C16 O5 C19 117.3(2) . . ?
C1 N2 C5 124.8(2) . . ?
C1 N2 C3 116.9(2) . . ?
C5 N2 C3 118.3(2) . . ?
C4 N1 C2 118.9(2) . . ?
C1 N1 C4 124.3(2) . . ?
C1 N1 C2 116.8(2) . . ?
C13 N3 C12 118.3(2) . . ?
C11 N3 C13 121.9(2) . . ?
C11 N3 C12 119.8(2) . . ?
C6 C7 H7 112.9 . . ?
C8 C7 H7 112.9 . . ?
C8 C7 C6 134.2(2) . . ?
C7 C6 C4 124.9(2) . . ?
C7 C6 C5 115.2(2) . . ?
C4 C6 C5 119.9(2) . . ?
O2 C4 N1 117.5(2) . . ?
O2 C4 C6 124.8(2) . . ?
N1 C4 C6 117.7(2) . . ?
O4 C8 C7 125.0(2) . . ?
O4 C8 C9 116.8(2) . . ?
C9 C8 C7 118.2(2) . . ?
C14 C13 N3 122.0(2) . . ?
C18 C13 N3 119.9(2) . . ?
C18 C13 C14 118.0(2) . . ?
O1 C1 N2 121.6(2) . . ?
O1 C1 N1 121.4(2) . . ?
N2 C1 N1 117.0(2) . . ?
C8 C9 H9 117.1 . . ?
C8 C9 C10 125.7(2) . . ?
C10 C9 H9 117.1 . . ?
O3 C5 N2 119.3(2) . . ?
O3 C5 C6 124.4(2) . . ?
N2 C5 C6 116.3(2) . . ?
C13 C14 H14 119.7 . . ?
C15 C14 C13 120.7(2) . . ?
C15 C14 H14 119.7 . . ?
O5 C16 C17 125.1(2) . . ?
O5 C16 C15 115.7(3) . . ?
C17 C16 C15 119.2(3) . . ?
N3 C11 H11 115.7 . . ?
N3 C11 C10 128.7(2) . . ?
C10 C11 H11 115.7 . . ?
C13 C18 H18 119.3 . . ?
C17 C18 C13 121.4(2) . . ?
C17 C18 H18 119.3 . . ?
C9 C10 H10 120.1 . . ?
C11 C10 C9 119.7(2) . . ?
C11 C10 H10 120.1 . . ?
C16 C17 H17 120.0 . . ?
C18 C17 C16 120.1(2) . . ?
C18 C17 H17 120.0 . . ?
C14 C15 C16 120.6(3) . . ?
C14 C15 H15 119.7 . . ?
C16 C15 H15 119.7 . . ?
N1 C2 H2A 109.5 . . ?
N1 C2 H2B 109.5 . . ?
N1 C2 H2C 109.5 . . ?
H2A C2 H2B 109.5 . . ?
H2A C2 H2C 109.5 . . ?
H2B C2 H2C 109.5 . . ?
N3 C12 H12A 109.5 . . ?
N3 C12 H12B 109.5 . . ?
N3 C12 H12C 109.5 . . ?
H12A C12 H12B 109.5 . . ?
H12A C12 H12C 109.5 . . ?
H12B C12 H12C 109.5 . . ?
N2 C3 H3A 109.5 . . ?
N2 C3 H3B 109.5 . . ?
N2 C3 H3C 109.5 . . ?
H3A C3 H3B 109.5 . . ?
H3A C3 H3C 109.5 . . ?
H3B C3 H3C 109.5 . . ?
Cl1 C20 D20 108.5 . . ?
Cl2 C20 Cl1 109.95(14) . . ?
Cl2 C20 D20 108.5 . . ?
Cl3 C20 Cl1 109.94(15) . . ?
Cl3 C20 Cl2 111.39(14) . . ?
Cl3 C20 D20 108.5 . . ?
O5 C19 H19A 109.5 . . ?
O5 C19 H19B 109.5 . . ?
O5 C19 H19C 109.5 . . ?
H19A C19 H19B 109.5 . . ?
H19A C19 H19C 109.5 . . ?
H19B C19 H19C 109.5 . . ?


_iucr_refine_instructions_details 
;
TITL ome-l_a.res in P2(1)/n
    ome-l.res
    created by SHELXL-2018/1 at 16:04:17 on 09-Mar-2018
REM Old TITL OMe-L in P2(1)/n
REM SHELXT solution in P2(1)/n
REM R1 0.102, Rweak 0.006, Alpha 0.023, Orientation as input
REM Formula found by SHELXT: C20 N4 O4 Cl3
CELL 0.71073 6.747 22.937 13.927 90 90.657 90
ZERR 4 0.0014 0.0046 0.0028 0 0.03 0
LATT 1
SYMM 0.5-X,0.5+Y,0.5-Z
SFAC C H Cl D N O
UNIT 80 84 12 4 12 20

L.S. 10
PLAN  20
SIZE 0.1 0.02 0.01
TEMP -173.15
BOND $H
list 4
fmap 2
acta
SHEL 50 0.8
OMIT 1 5 1
REM <olex2.extras>
REM <HklSrc "%.\\OMe-L.hkl">
REM </olex2.extras>

WGHT    0.056600    2.930600
FVAR       0.70249
CL1   3    0.657367    0.406826    0.688726    11.00000    0.02927    0.02450 =
         0.03082   -0.00033    0.00029    0.00398
CL2   3    0.897434    0.336813    0.561252    11.00000    0.03321    0.02802 =
         0.02210   -0.00339    0.00258   -0.00318
CL3   3    0.938884    0.324553    0.769059    11.00000    0.03608    0.02909 =
         0.02613    0.00068   -0.00731    0.00407
O3    6    0.888746    0.312118    0.332010    11.00000    0.03292    0.02333 =
         0.01825    0.00167    0.00281    0.00317
O4    6    0.764677    0.533885    0.292705    11.00000    0.03219    0.02090 =
         0.01794   -0.00079   -0.00016    0.00028
AFIX  83
H4    2    0.752666    0.520015    0.237121    11.00000   -1.50000
AFIX   0
O1    6    0.912616    0.302709    0.006400    11.00000    0.03169    0.02599 =
         0.01847   -0.00365    0.00119   -0.00009
O2    6    0.858745    0.482382    0.139181    11.00000    0.03636    0.02001 =
         0.02132    0.00134    0.00677   -0.00049
O5    6    0.593877    0.616964    1.035842    11.00000    0.03477    0.04762 =
         0.01899   -0.00788    0.00319    0.00247
N2    5    0.899040    0.307661    0.169139    11.00000    0.02133    0.01763 =
         0.01959   -0.00079    0.00115    0.00033
N1    5    0.887447    0.392790    0.074385    11.00000    0.02257    0.02213 =
         0.01373    0.00048    0.00166    0.00013
N3    5    0.646846    0.614455    0.635512    11.00000    0.01993    0.02147 =
         0.01688   -0.00195    0.00074    0.00171
C7    1    0.832155    0.431629    0.333571    11.00000    0.01658    0.02290 =
         0.01785    0.00006    0.00030   -0.00074
AFIX  43
H7    2    0.844558    0.407050    0.388214    11.00000   -1.20000
AFIX   0
C6    1    0.861223    0.401820    0.246655    11.00000    0.01668    0.02057 =
         0.01797   -0.00056    0.00145   -0.00063
C4    1    0.867943    0.428861    0.153813    11.00000    0.01674    0.02150 =
         0.01931   -0.00201    0.00215   -0.00010
C8    1    0.789076    0.489383    0.357383    11.00000    0.01715    0.02202 =
         0.01827   -0.00070    0.00073   -0.00260
C13   1    0.634734    0.615332    0.737273    11.00000    0.01551    0.02310 =
         0.01841   -0.00372    0.00043    0.00076
C1    1    0.900194    0.332455    0.079059    11.00000    0.01600    0.02353 =
         0.01864    0.00023    0.00040   -0.00074
C9    1    0.765551    0.503196    0.453663    11.00000    0.01935    0.02203 =
         0.02227   -0.00140   -0.00063   -0.00154
AFIX  43
H9    2    0.784853    0.472674    0.498923    11.00000   -1.20000
AFIX   0
C5    1    0.883929    0.338757    0.255297    11.00000    0.01507    0.02282 =
         0.01731   -0.00184    0.00112   -0.00023
C14   1    0.624195    0.563963    0.791629    11.00000    0.02408    0.02270 =
         0.01962   -0.00154    0.00258    0.00148
AFIX  43
H14   2    0.625769    0.527229    0.760136    11.00000   -1.20000
AFIX   0
C16   1    0.607056    0.619820    0.938025    11.00000    0.01875    0.03899 =
         0.01739   -0.00578    0.00128    0.00156
C11   1    0.699399    0.566093    0.587243    11.00000    0.01762    0.02109 =
         0.02007   -0.00216   -0.00026   -0.00050
AFIX  43
H11   2    0.729117    0.532944    0.625687    11.00000   -1.20000
AFIX   0
C18   1    0.629603    0.668460    0.785931    11.00000    0.02322    0.02233 =
         0.02397   -0.00439    0.00126   -0.00178
AFIX  43
H18   2    0.636660    0.703733    0.750381    11.00000   -1.20000
AFIX   0
C10   1    0.715778    0.558276    0.489943    11.00000    0.01931    0.02263 =
         0.02201   -0.00222   -0.00064   -0.00015
AFIX  43
H10   2    0.693508    0.590023    0.447359    11.00000   -1.20000
AFIX   0
C17   1    0.614463    0.670902    0.884820    11.00000    0.02121    0.02926 =
         0.02615   -0.01035    0.00141   -0.00122
AFIX  43
H17   2    0.609131    0.707591    0.916337    11.00000   -1.20000
AFIX   0
C15   1    0.611573    0.566242    0.890321    11.00000    0.02456    0.02989 =
         0.02337    0.00022    0.00169    0.00385
AFIX  43
H15   2    0.605896    0.531070    0.926205    11.00000   -1.20000
AFIX   0
C2    1    0.895908    0.419243   -0.021499    11.00000    0.03591    0.02605 =
         0.01554    0.00264    0.00292    0.00074
AFIX 137
H2A   2    1.029579    0.414623   -0.047226    11.00000   -1.50000
H2B   2    0.863825    0.460818   -0.017026    11.00000   -1.50000
H2C   2    0.799967    0.399942   -0.064235    11.00000   -1.50000
AFIX   0
C12   1    0.602338    0.668710    0.582402    11.00000    0.03475    0.02470 =
         0.02387    0.00275    0.00164    0.00720
AFIX 137
H12A  2    0.716016    0.695186    0.587230    11.00000   -1.50000
H12B  2    0.485545    0.687461    0.609981    11.00000   -1.50000
H12C  2    0.575917    0.659486    0.514750    11.00000   -1.50000
AFIX   0
C3    1    0.921611    0.244170    0.174127    11.00000    0.04208    0.01836 =
         0.02394   -0.00042    0.00391    0.00185
AFIX 137
H3A   2    1.043133    0.232626    0.141268    11.00000   -1.50000
H3B   2    0.807262    0.225456    0.142944    11.00000   -1.50000
H3C   2    0.929527    0.231980    0.241504    11.00000   -1.50000
AFIX   0
C20   1    0.891121    0.373034    0.673499    11.00000    0.02516    0.02211 =
         0.02486   -0.00186    0.00061   -0.00257
AFIX  13
D20   4    0.995651    0.403944    0.674213    11.00000   -1.20000
AFIX   0
C19   1    0.588854    0.671289    1.087499    11.00000    0.03585    0.05718 =
         0.02354   -0.01814    0.00325   -0.00065
AFIX 137
H19A  2    0.588765    0.663475    1.156678    11.00000   -1.50000
H19B  2    0.468621    0.692844    1.069541    11.00000   -1.50000
H19C  2    0.705755    0.694534    1.071447    11.00000   -1.50000
AFIX   0
HKLF 4


REM  ome-l_a.res in P2(1)/n
REM R1 =  0.0452 for    3591 Fo > 4sig(Fo)  and  0.0500 for all    4009 data
REM    284 parameters refined using      0 restraints

END  
     
WGHT      0.0568      2.9279 

REM Highest difference peak  0.321,  deepest hole -0.445,  1-sigma level  0.077
Q1    1   0.8004  0.2293  0.2140  11.00000  0.05    0.32
Q2    1   0.6666  0.6657  0.4551  11.00000  0.05    0.27
Q3    1   0.8527  0.5161  0.2255  11.00000  0.05    0.25
Q4    1   0.6753  0.6747  1.2322  11.00000  0.05    0.24
Q5    1   1.0176  0.2341  0.2194  11.00000  0.05    0.23
Q6    1   0.8775  0.3918  0.4232  11.00000  0.05    0.23
Q7    1   0.6732  0.7002  0.4602  11.00000  0.05    0.22
Q8    1   0.5898  0.6324  0.4016  11.00000  0.05    0.22
Q9    1   0.7700  0.3142  0.7755  11.00000  0.05    0.21
Q10   1   0.7435  0.4268 -0.0215  11.00000  0.05    0.21
Q11   1   0.5869  0.6952  0.4363  11.00000  0.05    0.21
Q12   1   0.7089  0.6826  0.5314  11.00000  0.05    0.21
Q13   1   0.9116  0.5334  0.2907  11.00000  0.05    0.21
Q14   1   0.8183  0.3199  0.4212  11.00000  0.05    0.20
Q15   1   0.4914  0.5252  0.9358  11.00000  0.05    0.20
Q16   1   0.6375  0.4624  0.5360  11.00000  0.05    0.20
Q17   1   0.8542  0.3725  0.2503  11.00000  0.05    0.20
Q18   1   0.4355  0.5969  1.0990  11.00000  0.05    0.20
Q19   1   0.5998  0.4785  0.5232  11.00000  0.05    0.20
Q20   1   0.5562  0.5932  0.9145  11.00000  0.05    0.20

  REM The information below was added by Olex2.
  REM
  REM R1 = 0.0452 for 3591 Fo > 4sig(Fo) and 0.0500 for all 36554 data
  REM n/a parameters refined using n/a restraints
  REM Highest difference peak 0.32, deepest hole -0.44
  REM Mean Shift 0, Max Shift 0.000.

  REM +++ Tabular Listing of Refinement Information +++
  REM R1_all = 0.0500
  REM R1_gt = 0.0452
  REM wR_ref = 0.1225
  REM GOOF = 1.110
  REM Shift_max = 0.000
  REM Shift_mean = 0
  REM Reflections_all = 36554
  REM Reflections_gt = 3591
  REM Parameters = n/a
  REM Hole = -0.44
  REM Peak = 0.32
  REM Flack = n/a

  
;
_olex2_submission_special_instructions 'No special instructions were received'

# start Validation Reply Form
_vrf_PLAT029_14a                 
;
PROBLEM: _diffrn_measured_fraction_theta_full value Low .      0.913 Why?  
RESPONSE: The data collection was carried out at the Australian Synchrotron. The
 diffraction was measured along one axis, giving rise to a lower completeness
 value, which is typical of data collected at the Synchrotron.
;
# end Validation Reply Form


_publcif_funding_html            
;
;
####################################################################### 
# 
# This file contains crystal structure data downloaded from the 
# Cambridge Structural Database (CSD) hosted by the Cambridge 
# Crystallographic Data Centre (CCDC).
# 
# Full information about CCDC data access policies and citation 
# guidelines are available at http://www.ccdc.cam.ac.uk/access/V1 
# 
# Audit and citation data items may have been added by the CCDC. 
# Please retain this information to preserve the provenance of 
# this file and to allow appropriate attribution of the data. 
# 
#######################################################################

data_9b
_database_code_depnum_ccdc_archive 'CCDC 1839151'
#Added by publCIF


_audit_update_record             
;
2018-04-24 deposited with the CCDC.
2018-08-29 downloaded from the CCDC.
;


_cell_special_details            ?
# publcif _publ_body_element loop end
_audit_creation_date             2018-04-16
_audit_creation_method           
;
Olex2 1.2
(compiled 2018.04.03 svn.r3497 for OlexSys, GUI svn.r5486)
;
_shelx_SHELXL_version_number     2018/1
_chemical_name_common            ?
_chemical_name_systematic        ?
_chemical_formula_moiety         '2(C19 H21 N3 O4), 7(H2 O)'
_chemical_formula_sum            'C38 H56 N6 O15'
_chemical_formula_weight         836.88
_chemical_melting_point          ?
loop_
_atom_type_symbol
_atom_type_description
_atom_type_scat_dispersion_real
_atom_type_scat_dispersion_imag
_atom_type_scat_source
C C 0.0033 0.0016 'International Tables Vol C Tables 4.2.6.8 and 6.1.1.4'
H H 0.0000 0.0000 'International Tables Vol C Tables 4.2.6.8 and 6.1.1.4'
N N 0.0061 0.0033 'International Tables Vol C Tables 4.2.6.8 and 6.1.1.4'
O O 0.0106 0.0060 'International Tables Vol C Tables 4.2.6.8 and 6.1.1.4'

_shelx_space_group_comment       
;
The symmetry employed for this shelxl refinement is uniquely defined
by the following loop, which should always be used as a source of
symmetry information in preference to the above space-group names.
They are only intended as comments.
;
_space_group_crystal_system      monoclinic
_space_group_IT_number           14
_space_group_name_H-M_alt        'P 1 21/c 1'
_space_group_name_Hall           '-P 2ybc'
loop_
_space_group_symop_operation_xyz
'x, y, z'
'-x, y+1/2, -z+1/2'
'-x, -y, -z'
'x, -y-1/2, z-1/2'

_cell_length_a                   11.253(2)
_cell_length_b                   15.863(3)
_cell_length_c                   22.909(5)
_cell_angle_alpha                90
_cell_angle_beta                 99.957(3)
_cell_angle_gamma                90
_cell_volume                     4027.9(15)
_cell_formula_units_Z            4
_cell_measurement_reflns_used    9576
_cell_measurement_temperature    150
_cell_measurement_theta_max      27.877
_cell_measurement_theta_min      1.569
_shelx_estimated_absorpt_T_max   0.988
_shelx_estimated_absorpt_T_min   0.972
_exptl_absorpt_coefficient_mu    0.107
_exptl_absorpt_correction_T_max  0.7458
_exptl_absorpt_correction_T_min  0.6117
_exptl_absorpt_correction_type   multi-scan
_exptl_absorpt_process_details   'SADABS (Bruker, 2016)'
_exptl_absorpt_special_details   ?
_exptl_crystal_colour            'clear colourless'
_exptl_crystal_colour_lustre     clear
_exptl_crystal_colour_modifier   .
_exptl_crystal_colour_primary    colourless
_exptl_crystal_density_diffrn    1.380
_exptl_crystal_density_meas      ?
_exptl_crystal_density_method    ?
_exptl_crystal_description       block
_exptl_crystal_F_000             1784
_exptl_crystal_size_max          0.27
_exptl_crystal_size_mid          0.19
_exptl_crystal_size_min          0.11
_exptl_transmission_factor_max   ?
_exptl_transmission_factor_min   ?
_diffrn_reflns_av_R_equivalents  0.0729
_diffrn_reflns_av_unetI/netI     0.0365
_diffrn_reflns_Laue_measured_fraction_full 0.996
_diffrn_reflns_Laue_measured_fraction_max 0.997
_diffrn_reflns_limit_h_max       14
_diffrn_reflns_limit_h_min       -14
_diffrn_reflns_limit_k_max       20
_diffrn_reflns_limit_k_min       -20
_diffrn_reflns_limit_l_max       30
_diffrn_reflns_limit_l_min       -30
_diffrn_reflns_number            108223
_diffrn_reflns_point_group_measured_fraction_full 0.996
_diffrn_reflns_point_group_measured_fraction_max 0.997
_diffrn_reflns_theta_full        25.242
_diffrn_reflns_theta_max         27.877
_diffrn_reflns_theta_min         1.569
_diffrn_ambient_temperature      150(2)
_diffrn_detector_area_resol_mean ?
_diffrn_measured_fraction_theta_full 0.996
_diffrn_measured_fraction_theta_max 0.997
_diffrn_measurement_device_type  'Bruker kappa APEXII CCD Diffractometer'
_diffrn_measurement_method       '\f scans, and \w scans with \k offsets'
_diffrn_radiation_type           MoK\a
_diffrn_radiation_wavelength     0.71073
_diffrn_source                   'Incoatec I\mS microfocus X-ray source'
_diffrn_special_details          ?
_reflns_Friedel_coverage         0.000
_reflns_Friedel_fraction_full    .
_reflns_Friedel_fraction_max     .
_reflns_number_gt                6975
_reflns_number_total             9576
_reflns_special_details          
;
 Reflections were merged by SHELXL according to the crystal
 class for the calculation of statistics and refinement.
 
 _reflns_Friedel_fraction is defined as the number of unique
 Friedel pairs measured divided by the number that would be
 possible theoretically, ignoring centric projections and
 systematic absences.
;
_reflns_threshold_expression     'I > 2\s(I)'
_computing_cell_refinement       'SAINT v8.37A (Bruker, 2015)'
_computing_data_collection       '<i>APEX3 </i>(Bruker, 2015)'
_computing_data_reduction        'SAINT v8.37A (Bruker, 2015)'
_computing_molecular_graphics    'Olex2 (Dolomanov et al., 2009)'
_computing_publication_material  'Olex2 (Dolomanov et al., 2009)'
_computing_structure_refinement  'ShelXL (Sheldrick, 2015)'
_computing_structure_solution    'ShelXT (Sheldrick, 2015)'
_refine_diff_density_max         1.432
_refine_diff_density_min         -0.795
_refine_diff_density_rms         0.075
_refine_ls_extinction_coef       0.0020(6)
_refine_ls_extinction_expression Fc^*^=kFc[1+0.001xFc^2^\l^3^/sin(2\q)]^-1/4^
_refine_ls_extinction_method     'SHELXL-2018/1 (Sheldrick 2018)'
_refine_ls_goodness_of_fit_ref   1.053
_refine_ls_hydrogen_treatment    mixed
_refine_ls_matrix_type           full
_refine_ls_number_parameters     549
_refine_ls_number_reflns         9576
_refine_ls_number_restraints     2
_refine_ls_R_factor_all          0.1013
_refine_ls_R_factor_gt           0.0732
_refine_ls_restrained_S_all      1.053
_refine_ls_shift/su_max          0.000
_refine_ls_shift/su_mean         0.000
_refine_ls_structure_factor_coef Fsqd
_refine_ls_weighting_details     
'w=1/[\s^2^(Fo^2^)+(0.0837P)^2^+7.0807P] where P=(Fo^2^+2Fc^2^)/3'
_refine_ls_weighting_scheme      calc
_refine_ls_wR_factor_gt          0.1872
_refine_ls_wR_factor_ref         0.2083
_refine_special_details          ?
_olex2_refinement_description    
;
1. Fixed Uiso
 At 1.2 times of:
  All C(H) groups, All C(H,H) groups
 At 1.5 times of:
  All C(H,H,H) groups, All O(H,H) groups
2.a Riding coordinates:
 O1A(H1AA,H1AB), O2A(H2AA,H2AB), O3A(H3AA,H3AB), O4A(H4AA,H4AB), O5A(H5AA,
 H5AB), O6A(H6AA,H6AB), O7A(H7AA,H7AB)
2.b Ternary CH refined with riding coordinates:
 C7(H7), C11(H11), C7'(H7'), C11'(H11')
2.c Secondary CH2 refined with riding coordinates:
 C13(H13A,H13B), C13'(H13C,H13D)
2.d Aromatic/amide H refined with riding coordinates:
 C9(H9), C10(H10), C15(H15), C16(H16), C17(H17), C18(H18), C19(H19), C9'(H9'),
 C10'(H10'), C15'(H15'), C16'(H16'), C17'(H17'), C18'(H18'), C19'(H19')
2.e Idealised Me refined as rotating group:
 C2(H2A,H2B,H2C), C3(H3A,H3B,H3C), C12(H12A,H12B,H12C), C2'(H2'A,H2'B,H2'C),
 C3'(H3'A,H3'B,H3'C), C12'(H12D,H12E,H12F)
;
_atom_sites_solution_hydrogens   mixed
_atom_sites_solution_primary     dual
_atom_sites_solution_secondary   ?
loop_
_atom_site_label
_atom_site_type_symbol
_atom_site_fract_x
_atom_site_fract_y
_atom_site_fract_z
_atom_site_U_iso_or_equiv
_atom_site_adp_type
_atom_site_occupancy
_atom_site_site_symmetry_order
_atom_site_calc_flag
_atom_site_refinement_flags_posn
_atom_site_refinement_flags_adp
_atom_site_refinement_flags_occupancy
_atom_site_disorder_assembly
_atom_site_disorder_group
O1 O 0.50718(18) 0.61500(13) 0.44387(10) 0.0338(5) Uani 1 1 d . . . . .
O2 O 0.15345(17) 0.47562(12) 0.44112(8) 0.0274(4) Uani 1 1 d . . . . .
O3 O 0.35122(17) 0.60642(12) 0.61425(8) 0.0265(4) Uani 1 1 d . . . . .
O4 O 0.07564(17) 0.64705(11) 0.58149(9) 0.0270(4) Uani 1 1 d . . . . .
N1 N 0.3280(2) 0.54916(14) 0.44199(10) 0.0244(5) Uani 1 1 d . . . . .
N2 N 0.43325(19) 0.60682(14) 0.52945(10) 0.0239(5) Uani 1 1 d . . . . .
N3 N 0.1447(2) 0.34969(14) 0.58929(10) 0.0235(5) Uani 1 1 d . . . . .
C1 C 0.4270(2) 0.59135(16) 0.47041(12) 0.0248(5) Uani 1 1 d . . . . .
C2 C 0.3195(3) 0.5364(2) 0.37803(13) 0.0351(7) Uani 1 1 d . . . . .
H2A H 0.336604 0.589656 0.359388 0.053 Uiso 1 1 calc GR . . . .
H2B H 0.237982 0.517424 0.361086 0.053 Uiso 1 1 calc GR . . . .
H2C H 0.378263 0.493745 0.370863 0.053 Uiso 1 1 calc GR . . . .
C3 C 0.5371(2) 0.65519(18) 0.55891(14) 0.0317(6) Uani 1 1 d . . . . .
H3A H 0.528437 0.714173 0.546169 0.048 Uiso 1 1 calc GR . . . .
H3B H 0.611144 0.631773 0.548379 0.048 Uiso 1 1 calc GR . . . .
H3C H 0.541275 0.652042 0.601944 0.048 Uiso 1 1 calc GR . . . .
C4 C 0.2367(2) 0.51762(15) 0.47058(12) 0.0220(5) Uani 1 1 d . . . . .
C5 C 0.3416(2) 0.58362(15) 0.56086(11) 0.0208(5) Uani 1 1 d . . . . .
C6 C 0.2458(2) 0.53666(15) 0.53095(11) 0.0212(5) Uani 1 1 d . . . . .
C7 C 0.1500(2) 0.50698(15) 0.56372(11) 0.0208(5) Uani 1 1 d . . . . .
H7 H 0.081758 0.485143 0.533687 0.025 Uiso 1 1 calc R . . . .
C8 C 0.0990(2) 0.57608(16) 0.59904(12) 0.0230(5) Uani 1 1 d . . . . .
C9 C 0.0836(3) 0.54034(18) 0.65620(12) 0.0288(6) Uani 1 1 d . . . . .
H9 H 0.046660 0.568594 0.684969 0.035 Uiso 1 1 calc R . . . .
C10 C 0.1284(3) 0.46298(18) 0.66208(12) 0.0309(6) Uani 1 1 d . . . . .
H10 H 0.125465 0.427904 0.695403 0.037 Uiso 1 1 calc R . . . .
C11 C 0.1844(2) 0.43730(16) 0.61006(11) 0.0237(5) Uani 1 1 d . . . . .
H11 H 0.274088 0.437273 0.622413 0.028 Uiso 1 1 calc R . . . .
C12 C 0.0110(2) 0.34051(17) 0.57203(13) 0.0283(6) Uani 1 1 d . . . . .
H12A H -0.028988 0.369802 0.600961 0.043 Uiso 1 1 calc GR . . . .
H12B H -0.010532 0.280595 0.571151 0.043 Uiso 1 1 calc GR . . . .
H12C H -0.015239 0.365104 0.532667 0.043 Uiso 1 1 calc GR . . . .
C13 C 0.2077(3) 0.32000(17) 0.53999(13) 0.0268(6) Uani 1 1 d . . . . .
H13A H 0.175541 0.351256 0.503238 0.032 Uiso 1 1 calc R . . . .
H13B H 0.294963 0.332415 0.550502 0.032 Uiso 1 1 calc R . . . .
C14 C 0.1903(2) 0.22698(16) 0.52894(12) 0.0251(5) Uani 1 1 d . . . . .
C15 C 0.1091(3) 0.19730(18) 0.48117(13) 0.0321(6) Uani 1 1 d . . . . .
H15 H 0.062945 0.235913 0.454739 0.038 Uiso 1 1 calc R . . . .
C16 C 0.0947(3) 0.1113(2) 0.47174(15) 0.0388(7) Uani 1 1 d . . . . .
H16 H 0.038179 0.091097 0.439093 0.047 Uiso 1 1 calc R . . . .
C17 C 0.1628(3) 0.05477(19) 0.50992(16) 0.0424(8) Uani 1 1 d . . . . .
H17 H 0.153616 -0.004146 0.503191 0.051 Uiso 1 1 calc R . . . .
C18 C 0.2433(3) 0.0841(2) 0.55737(16) 0.0403(7) Uani 1 1 d . . . . .
H18 H 0.289549 0.045470 0.583717 0.048 Uiso 1 1 calc R . . . .
C19 C 0.2573(3) 0.16938(19) 0.56691(14) 0.0332(6) Uani 1 1 d . . . . .
H19 H 0.313511 0.189191 0.599839 0.040 Uiso 1 1 calc R . . . .
O1' O 0.2186(2) -0.01435(15) 0.35402(12) 0.0481(6) Uani 1 1 d . . . . .
O2' O -0.1895(2) 0.00316(14) 0.30694(12) 0.0459(6) Uani 1 1 d . . . . .
O3' O 0.05127(19) 0.23821(13) 0.29087(10) 0.0355(5) Uani 1 1 d . . . . .
O4' O -0.1323(2) 0.18780(17) 0.17291(10) 0.0462(6) Uani 1 1 d . . . . .
N1' N 0.0153(2) -0.00533(16) 0.33157(14) 0.0394(6) Uani 1 1 d . . . . .
N2' N 0.1365(2) 0.11198(16) 0.32350(12) 0.0331(5) Uani 1 1 d . . . . .
N3' N -0.3032(2) 0.23257(14) 0.34974(10) 0.0235(5) Uani 1 1 d . . . . .
C1' C 0.1282(3) 0.02839(19) 0.33706(15) 0.0360(7) Uani 1 1 d . . . . .
C2' C 0.0050(4) -0.0937(2) 0.3486(2) 0.0584(11) Uani 1 1 d . . . . .
H2'A H -0.071355 -0.102100 0.362848 0.088 Uiso 1 1 calc GR . . . .
H2'B H 0.072388 -0.108075 0.380176 0.088 Uiso 1 1 calc GR . . . .
H2'C H 0.007209 -0.129942 0.314174 0.088 Uiso 1 1 calc GR . . . .
C3' C 0.2572(3) 0.1489(2) 0.33249(18) 0.0442(8) Uani 1 1 d . . . . .
H3'A H 0.302533 0.125631 0.303357 0.066 Uiso 1 1 calc GR . . . .
H3'B H 0.299274 0.135761 0.372565 0.066 Uiso 1 1 calc GR . . . .
H3'C H 0.250740 0.210238 0.327590 0.066 Uiso 1 1 calc GR . . . .
C4' C -0.0908(3) 0.04019(19) 0.31053(14) 0.0347(7) Uani 1 1 d . . . . .
C5' C 0.0352(3) 0.16242(18) 0.30291(13) 0.0296(6) Uani 1 1 d . . . . .
C6' C -0.0771(3) 0.12475(17) 0.29629(12) 0.0279(6) Uani 1 1 d . . . . .
C7' C -0.1858(3) 0.17591(17) 0.27125(12) 0.0270(6) Uani 1 1 d . . . . .
H7' H -0.257144 0.137351 0.264828 0.032 Uiso 1 1 calc R . . . .
C8' C -0.1780(3) 0.2185(2) 0.21207(13) 0.0321(6) Uani 1 1 d . . . . .
C9' C -0.2375(3) 0.3009(2) 0.21101(13) 0.0337(6) Uani 1 1 d . . . . .
H9' H -0.255648 0.336485 0.177300 0.040 Uiso 1 1 calc R . . . .
C10' C -0.2621(3) 0.31806(18) 0.26426(12) 0.0284(6) Uani 1 1 d . . . . .
H10' H -0.303848 0.367020 0.273449 0.034 Uiso 1 1 calc R . . . .
C11' C -0.2159(2) 0.25075(17) 0.30810(12) 0.0248(5) Uani 1 1 d . . . . .
H11' H -0.138946 0.271347 0.332363 0.030 Uiso 1 1 calc R . . . .
C12' C -0.4263(3) 0.2098(2) 0.31923(13) 0.0326(6) Uani 1 1 d . . . . .
H12D H -0.456466 0.253376 0.290103 0.049 Uiso 1 1 calc GR . . . .
H12E H -0.480230 0.205328 0.348423 0.049 Uiso 1 1 calc GR . . . .
H12F H -0.423601 0.155537 0.299007 0.049 Uiso 1 1 calc GR . . . .
C13' C -0.2511(3) 0.16695(18) 0.39459(12) 0.0291(6) Uani 1 1 d . . . . .
H13C H -0.261205 0.110547 0.375885 0.035 Uiso 1 1 calc R . . . .
H13D H -0.163570 0.177345 0.406718 0.035 Uiso 1 1 calc R . . . .
C14' C -0.3099(3) 0.16738(17) 0.44857(12) 0.0263(6) Uani 1 1 d . . . . .
C15' C -0.4074(3) 0.11555(18) 0.45295(14) 0.0322(6) Uani 1 1 d . . . . .
H15' H -0.439350 0.079315 0.421069 0.039 Uiso 1 1 calc R . . . .
C16' C -0.4580(3) 0.1169(2) 0.50408(16) 0.0400(7) Uani 1 1 d . . . . .
H16' H -0.525416 0.082019 0.507033 0.048 Uiso 1 1 calc R . . . .
C17' C -0.4102(3) 0.1690(2) 0.55080(14) 0.0421(8) Uani 1 1 d . . . . .
H17' H -0.444958 0.169854 0.585747 0.051 Uiso 1 1 calc R . . . .
C18' C -0.3132(3) 0.2193(2) 0.54688(13) 0.0380(7) Uani 1 1 d . . . . .
H18' H -0.280214 0.254516 0.579194 0.046 Uiso 1 1 calc R . . . .
C19' C -0.2631(3) 0.21895(18) 0.49565(12) 0.0301(6) Uani 1 1 d . . . . .
H19' H -0.196222 0.254344 0.492889 0.036 Uiso 1 1 calc R . . . .
O1A O 0.2927(3) 0.3770(2) 0.25997(15) 0.0836(12) Uani 1 1 d . . . . .
H1AA H 0.269874 0.424759 0.243048 0.125 Uiso 1 1 d R . . . .
H1AB H 0.257124 0.374979 0.290808 0.125 Uiso 1 1 d R . . . .
O2A O 0.1937(2) 0.35310(15) 0.35852(11) 0.0431(6) Uani 1 1 d . . . . .
H2AA H 0.142149 0.310551 0.355541 0.085(17) Uiso 1 1 d R . . . .
H2AB H 0.185209 0.386841 0.390441 0.11(2) Uiso 1 1 d R . . . .
O3A O 0.1715(3) 0.24012(18) 0.19173(12) 0.0570(7) Uani 1 1 d . . . . .
H3AA H 0.238010 0.274599 0.208128 0.085 Uiso 1 1 d R . . . .
H3AB H 0.146310 0.223689 0.223338 0.085 Uiso 1 1 d R . . . .
O4A O 0.5431(3) 0.67277(17) 0.80230(13) 0.0583(7) Uani 1 1 d . . . . .
H4AA H 0.578337 0.721810 0.806654 0.087 Uiso 1 1 d R . . . .
H4AB H 0.576507 0.647430 0.775674 0.087 Uiso 1 1 d R . . . .
O5A O 0.4581(4) 0.3379(2) 0.66715(15) 0.0837(11) Uani 1 1 d . . . . .
H5AA H 0.456398 0.358493 0.631891 0.126 Uiso 1 1 d R . . . .
H5AB H 0.443078 0.380823 0.688391 0.126 Uiso 1 1 d R . . . .
O6A O 0.4424(5) 0.4859(3) 0.7191(2) 0.1217(17) Uani 1 1 d . . . . .
H6AA H 0.433847 0.538698 0.709045 0.183 Uiso 1 1 d R . . . .
H6AB H 0.465047 0.486768 0.757356 0.183 Uiso 1 1 d R . . . .
O7A O 0.4622(2) 0.52129(17) 0.83897(12) 0.0495(6) Uani 1 1 d . . . . .
H7AA H 0.471635 0.574573 0.831778 0.074 Uiso 1 1 d R . . . .
H7AB H 0.388205 0.517413 0.844988 0.074 Uiso 1 1 d R . . . .
H3 H 0.165(3) 0.316(2) 0.6205(16) 0.034(9) Uiso 1 1 d . . . . .
H3' H -0.312(3) 0.283(2) 0.3675(14) 0.031(8) Uiso 1 1 d . . . . .

loop_
_atom_site_aniso_label
_atom_site_aniso_U_11
_atom_site_aniso_U_22
_atom_site_aniso_U_33
_atom_site_aniso_U_23
_atom_site_aniso_U_13
_atom_site_aniso_U_12
O1 0.0299(11) 0.0312(11) 0.0446(12) 0.0037(9) 0.0186(9) -0.0038(8)
O2 0.0285(10) 0.0269(10) 0.0276(10) -0.0071(8) 0.0072(8) -0.0060(8)
O3 0.0262(9) 0.0240(9) 0.0287(10) -0.0054(8) 0.0034(8) -0.0020(7)
O4 0.0283(10) 0.0199(9) 0.0330(10) -0.0040(8) 0.0059(8) 0.0014(7)
N1 0.0269(11) 0.0220(11) 0.0265(11) -0.0007(9) 0.0112(9) -0.0006(9)
N2 0.0187(10) 0.0194(10) 0.0344(12) -0.0011(9) 0.0066(9) -0.0016(8)
N3 0.0297(12) 0.0178(10) 0.0247(11) 0.0011(9) 0.0093(9) -0.0024(9)
C1 0.0225(12) 0.0185(12) 0.0352(14) 0.0037(10) 0.0105(11) 0.0024(10)
C2 0.0450(17) 0.0339(15) 0.0303(15) -0.0006(12) 0.0175(13) -0.0035(13)
C3 0.0218(13) 0.0258(13) 0.0469(17) -0.0011(12) 0.0041(12) -0.0042(11)
C4 0.0246(12) 0.0152(11) 0.0275(13) -0.0002(9) 0.0087(10) 0.0013(9)
C5 0.0200(12) 0.0152(11) 0.0277(13) -0.0005(9) 0.0056(10) 0.0025(9)
C6 0.0212(12) 0.0166(11) 0.0267(13) -0.0007(9) 0.0066(10) -0.0011(9)
C7 0.0221(12) 0.0177(11) 0.0236(12) -0.0025(9) 0.0062(9) -0.0011(9)
C8 0.0205(12) 0.0223(12) 0.0266(13) -0.0063(10) 0.0056(10) -0.0032(9)
C9 0.0345(15) 0.0281(13) 0.0255(13) -0.0059(11) 0.0101(11) -0.0008(11)
C10 0.0423(16) 0.0283(14) 0.0227(13) -0.0015(11) 0.0071(11) -0.0049(12)
C11 0.0275(13) 0.0196(12) 0.0242(12) -0.0017(10) 0.0047(10) -0.0033(10)
C12 0.0271(13) 0.0240(13) 0.0363(15) -0.0034(11) 0.0124(11) -0.0054(11)
C13 0.0284(14) 0.0229(13) 0.0321(14) -0.0019(10) 0.0133(11) -0.0018(10)
C14 0.0262(13) 0.0209(12) 0.0310(14) -0.0018(10) 0.0127(11) -0.0001(10)
C15 0.0385(16) 0.0269(14) 0.0308(14) -0.0011(11) 0.0056(12) 0.0024(12)
C16 0.0430(18) 0.0291(15) 0.0440(18) -0.0114(13) 0.0062(14) -0.0021(13)
C17 0.053(2) 0.0206(14) 0.057(2) -0.0056(13) 0.0186(16) -0.0007(13)
C18 0.0498(19) 0.0255(14) 0.0467(18) 0.0051(13) 0.0115(15) 0.0112(13)
C19 0.0358(16) 0.0286(14) 0.0356(15) -0.0002(12) 0.0072(12) 0.0039(12)
O1' 0.0424(13) 0.0338(12) 0.0719(17) 0.0047(11) 0.0201(12) 0.0126(10)
O2' 0.0402(13) 0.0326(12) 0.0698(17) -0.0076(11) 0.0238(12) -0.0051(10)
O3' 0.0342(11) 0.0261(10) 0.0440(12) -0.0022(9) 0.0007(9) -0.0023(8)
O4' 0.0486(14) 0.0603(16) 0.0336(12) -0.0108(11) 0.0178(10) 0.0016(12)
N1' 0.0403(15) 0.0238(12) 0.0594(17) -0.0013(12) 0.0229(13) 0.0043(11)
N2' 0.0301(13) 0.0280(12) 0.0417(14) -0.0046(10) 0.0070(11) 0.0019(10)
N3' 0.0272(11) 0.0224(11) 0.0216(10) -0.0025(9) 0.0062(9) 0.0014(9)
C1' 0.0388(16) 0.0271(14) 0.0451(17) -0.0043(12) 0.0159(14) 0.0049(12)
C2' 0.051(2) 0.0281(17) 0.105(3) 0.0107(19) 0.038(2) 0.0078(15)
C3' 0.0298(16) 0.0357(17) 0.065(2) -0.0003(16) 0.0018(15) -0.0007(13)
C4' 0.0369(16) 0.0278(14) 0.0438(17) -0.0090(12) 0.0193(13) 0.0012(12)
C5' 0.0322(15) 0.0262(13) 0.0302(14) -0.0073(11) 0.0050(11) 0.0013(11)
C6' 0.0295(14) 0.0248(13) 0.0308(14) -0.0088(11) 0.0091(11) 0.0007(11)
C7' 0.0297(14) 0.0269(13) 0.0258(13) -0.0077(10) 0.0084(11) -0.0028(11)
C8' 0.0306(14) 0.0397(16) 0.0270(14) -0.0072(12) 0.0077(11) -0.0056(12)
C9' 0.0356(16) 0.0380(16) 0.0270(14) 0.0018(12) 0.0044(12) -0.0058(13)
C10' 0.0300(14) 0.0265(13) 0.0286(14) -0.0006(11) 0.0050(11) -0.0015(11)
C11' 0.0274(13) 0.0245(13) 0.0236(12) -0.0043(10) 0.0078(10) -0.0009(10)
C12' 0.0277(14) 0.0395(16) 0.0301(14) -0.0003(12) 0.0035(11) -0.0051(12)
C13' 0.0341(15) 0.0265(13) 0.0283(14) 0.0033(11) 0.0094(11) 0.0072(11)
C14' 0.0304(14) 0.0223(12) 0.0266(13) 0.0021(10) 0.0061(11) 0.0061(10)
C15' 0.0381(16) 0.0220(13) 0.0373(16) -0.0003(11) 0.0089(12) 0.0011(11)
C16' 0.0431(18) 0.0289(15) 0.053(2) 0.0091(14) 0.0217(15) 0.0006(13)
C17' 0.059(2) 0.0389(17) 0.0326(16) 0.0112(13) 0.0204(15) 0.0114(15)
C18' 0.056(2) 0.0330(15) 0.0246(14) 0.0023(12) 0.0068(13) 0.0058(14)
C19' 0.0335(15) 0.0269(14) 0.0290(14) 0.0030(11) 0.0027(11) 0.0014(11)
O1A 0.096(2) 0.099(3) 0.068(2) 0.0286(19) 0.0484(19) 0.050(2)
O2A 0.0387(12) 0.0422(13) 0.0496(14) -0.0187(11) 0.0114(10) -0.0075(10)
O3A 0.0672(18) 0.0581(17) 0.0476(15) -0.0141(13) 0.0155(13) -0.0061(14)
O4A 0.0654(18) 0.0473(15) 0.0630(17) -0.0092(13) 0.0131(14) -0.0010(13)
O5A 0.145(3) 0.0553(18) 0.067(2) 0.0139(15) 0.065(2) 0.008(2)
O6A 0.191(5) 0.105(3) 0.082(3) -0.025(2) 0.060(3) 0.010(3)
O7A 0.0435(14) 0.0478(14) 0.0593(16) 0.0076(12) 0.0147(12) -0.0034(11)

_geom_special_details            
;
 All esds (except the esd in the dihedral angle between two l.s. planes)
 are estimated using the full covariance matrix.  The cell esds are taken
 into account individually in the estimation of esds in distances, angles
 and torsion angles; correlations between esds in cell parameters are only
 used when they are defined by crystal symmetry.  An approximate (isotropic)
 treatment of cell esds is used for estimating esds involving l.s. planes.
;
loop_
_geom_bond_atom_site_label_1
_geom_bond_atom_site_label_2
_geom_bond_distance
_geom_bond_site_symmetry_2
_geom_bond_publ_flag
O1 C1 1.230(3) . ?
O2 C4 1.248(3) . ?
O3 C5 1.262(3) . ?
O4 C8 1.209(3) . ?
N1 C1 1.365(4) . ?
N1 C2 1.466(4) . ?
N1 C4 1.403(3) . ?
N2 C1 1.365(4) . ?
N2 C3 1.462(3) . ?
N2 C5 1.405(3) . ?
N3 C11 1.511(3) . ?
N3 C12 1.496(4) . ?
N3 C13 1.509(3) . ?
N3 H3 0.89(4) . ?
C2 H2A 0.9800 . ?
C2 H2B 0.9800 . ?
C2 H2C 0.9800 . ?
C3 H3A 0.9800 . ?
C3 H3B 0.9800 . ?
C3 H3C 0.9800 . ?
C4 C6 1.402(4) . ?
C5 C6 1.390(3) . ?
C6 C7 1.493(3) . ?
C7 H7 1.0000 . ?
C7 C8 1.532(3) . ?
C7 C11 1.535(4) . ?
C8 C9 1.465(4) . ?
C9 H9 0.9500 . ?
C9 C10 1.325(4) . ?
C10 H10 0.9500 . ?
C10 C11 1.497(4) . ?
C11 H11 1.0000 . ?
C12 H12A 0.9800 . ?
C12 H12B 0.9800 . ?
C12 H12C 0.9800 . ?
C13 H13A 0.9900 . ?
C13 H13B 0.9900 . ?
C13 C14 1.504(4) . ?
C14 C15 1.382(4) . ?
C14 C19 1.390(4) . ?
C15 H15 0.9500 . ?
C15 C16 1.386(4) . ?
C16 H16 0.9500 . ?
C16 C17 1.387(5) . ?
C17 H17 0.9500 . ?
C17 C18 1.371(5) . ?
C18 H18 0.9500 . ?
C18 C19 1.375(4) . ?
C19 H19 0.9500 . ?
O1' C1' 1.228(4) . ?
O2' C4' 1.246(4) . ?
O3' C5' 1.254(4) . ?
O4' C8' 1.211(4) . ?
N1' C1' 1.365(4) . ?
N1' C2' 1.464(4) . ?
N1' C4' 1.407(4) . ?
N2' C1' 1.369(4) . ?
N2' C3' 1.461(4) . ?
N2' C5' 1.406(4) . ?
N3' C11' 1.510(3) . ?
N3' C12' 1.485(4) . ?
N3' C13' 1.508(3) . ?
N3' H3' 0.91(4) . ?
C2' H2'A 0.9800 . ?
C2' H2'B 0.9800 . ?
C2' H2'C 0.9800 . ?
C3' H3'A 0.9800 . ?
C3' H3'B 0.9800 . ?
C3' H3'C 0.9800 . ?
C4' C6' 1.395(4) . ?
C5' C6' 1.382(4) . ?
C6' C7' 1.497(4) . ?
C7' H7' 1.0000 . ?
C7' C8' 1.531(4) . ?
C7' C11' 1.529(4) . ?
C8' C9' 1.467(5) . ?
C9' H9' 0.9500 . ?
C9' C10' 1.325(4) . ?
C10' H10' 0.9500 . ?
C10' C11' 1.496(4) . ?
C11' H11' 1.0000 . ?
C12' H12D 0.9800 . ?
C12' H12E 0.9800 . ?
C12' H12F 0.9800 . ?
C13' H13C 0.9900 . ?
C13' H13D 0.9900 . ?
C13' C14' 1.500(4) . ?
C14' C15' 1.389(4) . ?
C14' C19' 1.383(4) . ?
C15' H15' 0.9500 . ?
C15' C16' 1.389(4) . ?
C16' H16' 0.9500 . ?
C16' C17' 1.386(5) . ?
C17' H17' 0.9500 . ?
C17' C18' 1.367(5) . ?
C18' H18' 0.9500 . ?
C18' C19' 1.387(4) . ?
C19' H19' 0.9500 . ?
O1A H1AA 0.8698 . ?
O1A H1AB 0.8705 . ?
O2A H2AA 0.8847 . ?
O2A H2AB 0.9243 . ?
O3A H3AA 0.9508 . ?
O3A H3AB 0.8621 . ?
O4A H4AA 0.8711 . ?
O4A H4AB 0.8686 . ?
O5A H5AA 0.8688 . ?
O5A H5AB 0.8708 . ?
O6A H6AA 0.8695 . ?
O6A H6AB 0.8699 . ?
O7A H7AA 0.8710 . ?
O7A H7AB 0.8699 . ?

loop_
_geom_angle_atom_site_label_1
_geom_angle_atom_site_label_2
_geom_angle_atom_site_label_3
_geom_angle
_geom_angle_site_symmetry_1
_geom_angle_site_symmetry_3
_geom_angle_publ_flag
C1 N1 C2 116.8(2) . . ?
C1 N1 C4 123.8(2) . . ?
C4 N1 C2 119.4(2) . . ?
C1 N2 C3 116.9(2) . . ?
C1 N2 C5 123.0(2) . . ?
C5 N2 C3 120.0(2) . . ?
C11 N3 H3 106(2) . . ?
C12 N3 C11 113.7(2) . . ?
C12 N3 C13 110.7(2) . . ?
C12 N3 H3 105(2) . . ?
C13 N3 C11 111.8(2) . . ?
C13 N3 H3 109(2) . . ?
O1 C1 N1 121.4(3) . . ?
O1 C1 N2 121.2(3) . . ?
N1 C1 N2 117.3(2) . . ?
N1 C2 H2A 109.5 . . ?
N1 C2 H2B 109.5 . . ?
N1 C2 H2C 109.5 . . ?
H2A C2 H2B 109.5 . . ?
H2A C2 H2C 109.5 . . ?
H2B C2 H2C 109.5 . . ?
N2 C3 H3A 109.5 . . ?
N2 C3 H3B 109.5 . . ?
N2 C3 H3C 109.5 . . ?
H3A C3 H3B 109.5 . . ?
H3A C3 H3C 109.5 . . ?
H3B C3 H3C 109.5 . . ?
O2 C4 N1 118.7(2) . . ?
O2 C4 C6 124.6(2) . . ?
C6 C4 N1 116.7(2) . . ?
O3 C5 N2 118.3(2) . . ?
O3 C5 C6 124.1(2) . . ?
C6 C5 N2 117.6(2) . . ?
C4 C6 C7 119.5(2) . . ?
C5 C6 C4 121.3(2) . . ?
C5 C6 C7 119.2(2) . . ?
C6 C7 H7 107.4 . . ?
C6 C7 C8 114.1(2) . . ?
C6 C7 C11 117.2(2) . . ?
C8 C7 H7 107.4 . . ?
C8 C7 C11 102.9(2) . . ?
C11 C7 H7 107.4 . . ?
O4 C8 C7 124.8(2) . . ?
O4 C8 C9 127.3(2) . . ?
C9 C8 C7 108.0(2) . . ?
C8 C9 H9 124.8 . . ?
C10 C9 C8 110.3(2) . . ?
C10 C9 H9 124.8 . . ?
C9 C10 H10 123.9 . . ?
C9 C10 C11 112.1(2) . . ?
C11 C10 H10 123.9 . . ?
N3 C11 C7 114.8(2) . . ?
N3 C11 H11 108.5 . . ?
C7 C11 H11 108.5 . . ?
C10 C11 N3 111.0(2) . . ?
C10 C11 C7 105.3(2) . . ?
C10 C11 H11 108.5 . . ?
N3 C12 H12A 109.5 . . ?
N3 C12 H12B 109.5 . . ?
N3 C12 H12C 109.5 . . ?
H12A C12 H12B 109.5 . . ?
H12A C12 H12C 109.5 . . ?
H12B C12 H12C 109.5 . . ?
N3 C13 H13A 109.3 . . ?
N3 C13 H13B 109.3 . . ?
H13A C13 H13B 108.0 . . ?
C14 C13 N3 111.6(2) . . ?
C14 C13 H13A 109.3 . . ?
C14 C13 H13B 109.3 . . ?
C15 C14 C13 121.1(3) . . ?
C15 C14 C19 119.0(3) . . ?
C19 C14 C13 119.9(3) . . ?
C14 C15 H15 119.9 . . ?
C14 C15 C16 120.1(3) . . ?
C16 C15 H15 119.9 . . ?
C15 C16 H16 120.0 . . ?
C15 C16 C17 120.1(3) . . ?
C17 C16 H16 120.0 . . ?
C16 C17 H17 120.1 . . ?
C18 C17 C16 119.8(3) . . ?
C18 C17 H17 120.1 . . ?
C17 C18 H18 119.9 . . ?
C17 C18 C19 120.1(3) . . ?
C19 C18 H18 119.9 . . ?
C14 C19 H19 119.6 . . ?
C18 C19 C14 120.8(3) . . ?
C18 C19 H19 119.6 . . ?
C1' N1' C2' 117.7(3) . . ?
C1' N1' C4' 123.5(3) . . ?
C4' N1' C2' 118.7(3) . . ?
C1' N2' C3' 117.0(3) . . ?
C1' N2' C5' 123.0(3) . . ?
C5' N2' C3' 119.9(3) . . ?
C11' N3' H3' 104(2) . . ?
C12' N3' C11' 113.9(2) . . ?
C12' N3' C13' 111.9(2) . . ?
C12' N3' H3' 105(2) . . ?
C13' N3' C11' 110.1(2) . . ?
C13' N3' H3' 111(2) . . ?
O1' C1' N1' 121.3(3) . . ?
O1' C1' N2' 121.4(3) . . ?
N1' C1' N2' 117.2(3) . . ?
N1' C2' H2'A 109.5 . . ?
N1' C2' H2'B 109.5 . . ?
N1' C2' H2'C 109.5 . . ?
H2'A C2' H2'B 109.5 . . ?
H2'A C2' H2'C 109.5 . . ?
H2'B C2' H2'C 109.5 . . ?
N2' C3' H3'A 109.5 . . ?
N2' C3' H3'B 109.5 . . ?
N2' C3' H3'C 109.5 . . ?
H3'A C3' H3'B 109.5 . . ?
H3'A C3' H3'C 109.5 . . ?
H3'B C3' H3'C 109.5 . . ?
O2' C4' N1' 118.3(3) . . ?
O2' C4' C6' 124.8(3) . . ?
C6' C4' N1' 116.8(3) . . ?
O3' C5' N2' 118.7(3) . . ?
O3' C5' C6' 123.7(3) . . ?
C6' C5' N2' 117.6(3) . . ?
C4' C6' C7' 119.6(3) . . ?
C5' C6' C4' 121.7(3) . . ?
C5' C6' C7' 118.6(3) . . ?
C6' C7' H7' 107.9 . . ?
C6' C7' C8' 114.3(2) . . ?
C6' C7' C11' 117.0(2) . . ?
C8' C7' H7' 107.9 . . ?
C11' C7' H7' 107.9 . . ?
C11' C7' C8' 101.5(2) . . ?
O4' C8' C7' 125.1(3) . . ?
O4' C8' C9' 126.7(3) . . ?
C9' C8' C7' 108.2(2) . . ?
C8' C9' H9' 125.2 . . ?
C10' C9' C8' 109.6(3) . . ?
C10' C9' H9' 125.2 . . ?
C9' C10' H10' 124.2 . . ?
C9' C10' C11' 111.6(3) . . ?
C11' C10' H10' 124.2 . . ?
N3' C11' C7' 115.6(2) . . ?
N3' C11' H11' 107.9 . . ?
C7' C11' H11' 107.9 . . ?
C10' C11' N3' 111.8(2) . . ?
C10' C11' C7' 105.5(2) . . ?
C10' C11' H11' 107.9 . . ?
N3' C12' H12D 109.5 . . ?
N3' C12' H12E 109.5 . . ?
N3' C12' H12F 109.5 . . ?
H12D C12' H12E 109.5 . . ?
H12D C12' H12F 109.5 . . ?
H12E C12' H12F 109.5 . . ?
N3' C13' H13C 109.1 . . ?
N3' C13' H13D 109.1 . . ?
H13C C13' H13D 107.8 . . ?
C14' C13' N3' 112.6(2) . . ?
C14' C13' H13C 109.1 . . ?
C14' C13' H13D 109.1 . . ?
C15' C14' C13' 121.6(3) . . ?
C19' C14' C13' 118.9(3) . . ?
C19' C14' C15' 119.5(3) . . ?
C14' C15' H15' 120.1 . . ?
C16' C15' C14' 119.8(3) . . ?
C16' C15' H15' 120.1 . . ?
C15' C16' H16' 120.0 . . ?
C17' C16' C15' 119.9(3) . . ?
C17' C16' H16' 120.0 . . ?
C16' C17' H17' 119.8 . . ?
C18' C17' C16' 120.4(3) . . ?
C18' C17' H17' 119.8 . . ?
C17' C18' H18' 120.0 . . ?
C17' C18' C19' 119.9(3) . . ?
C19' C18' H18' 120.0 . . ?
C14' C19' C18' 120.5(3) . . ?
C14' C19' H19' 119.8 . . ?
C18' C19' H19' 119.8 . . ?
H1AA O1A H1AB 104.6 . . ?
H2AA O2A H2AB 110.3 . . ?
H3AA O3A H3AB 101.1 . . ?
H4AA O4A H4AB 104.5 . . ?
H5AA O5A H5AB 104.4 . . ?
H6AA O6A H6AB 104.5 . . ?
H7AA O7A H7AB 104.4 . . ?


_iucr_refine_instructions_details 
;
TITL Hasti_11OCT2017_1_0m_a.res in P2(1)/c
    neil_11oct2017.res
    created by SHELXL-2018/1 at 10:57:54 on 16-Apr-2018
REM Old TITL Hasti_11OCT2017_1_0m in P2(1)/c
REM SHELXT solution in P2(1)/c
REM R1 0.173, Rweak 0.012, Alpha 0.028, Orientation as input
REM Formula found by SHELXT: C40 N10 O9
CELL 0.71073 11.2533 15.863 22.9092 90 99.957 90
ZERR 4 0.0024 0.0033 0.0048 0 0.003 0
LATT 1
SYMM -X,0.5+Y,0.5-Z
SFAC C H N O
UNIT 152 224 24 60

L.S. 10
PLAN  20
SIZE 0.27 0.19 0.11
TEMP -123(2)
BUMP
BOND $H
LIST 6
fmap 2
acta
SHEL 50 0.76
OMIT 1 6 0
OMIT 0 8 1
OMIT 1 7 4
OMIT -3 2 2
OMIT -3 2 8
OMIT 0 2 0
OMIT 1 7 2
OMIT 3 2 0
OMIT 2 6 0
OMIT -1 7 6
OMIT 3 12 3
OMIT 4 4 1
OMIT -3 3 15
OMIT 3 12 12
OMIT -1 1 7
OMIT 0 11 2
OMIT 0 3 10
OMIT 6 6 6
OMIT 1 2 9
OMIT 4 0 2
OMIT -2 6 9
OMIT 3 0 4
OMIT -5 0 8
OMIT -4 2 2
REM <olex2.extras>
REM <HklSrc "%.\\Neil_11Oct2017.hkl">
REM </olex2.extras>

WGHT    0.083700    7.080700
EXTI    0.002045
FVAR       0.40123
O1    4    0.507183    0.614997    0.443867    11.00000    0.02993    0.03122 =
         0.04459    0.00374    0.01864   -0.00384
O2    4    0.153452    0.475616    0.441121    11.00000    0.02847    0.02694 =
         0.02757   -0.00710    0.00717   -0.00600
O3    4    0.351217    0.606423    0.614250    11.00000    0.02624    0.02396 =
         0.02874   -0.00542    0.00342   -0.00203
O4    4    0.075643    0.647048    0.581493    11.00000    0.02834    0.01987 =
         0.03305   -0.00400    0.00589    0.00142
N1    3    0.328027    0.549163    0.441991    11.00000    0.02692    0.02201 =
         0.02649   -0.00072    0.01117   -0.00056
N2    3    0.433253    0.606824    0.529455    11.00000    0.01871    0.01943 =
         0.03439   -0.00113    0.00663   -0.00164
N3    3    0.144690    0.349686    0.589287    11.00000    0.02972    0.01776 =
         0.02470    0.00114    0.00926   -0.00239
C1    1    0.427027    0.591355    0.470406    11.00000    0.02252    0.01853 =
         0.03520    0.00370    0.01049    0.00239
C2    1    0.319514    0.536443    0.378034    11.00000    0.04504    0.03392 =
         0.03030   -0.00055    0.01746   -0.00350
AFIX 137
H2A   2    0.336604    0.589656    0.359388    11.00000   -1.50000
H2B   2    0.237982    0.517424    0.361086    11.00000   -1.50000
H2C   2    0.378263    0.493745    0.370863    11.00000   -1.50000
AFIX   0
C3    1    0.537081    0.655187    0.558914    11.00000    0.02181    0.02579 =
         0.04693   -0.00110    0.00407   -0.00418
AFIX 137
H3A   2    0.528437    0.714173    0.546169    11.00000   -1.50000
H3B   2    0.611144    0.631773    0.548379    11.00000   -1.50000
H3C   2    0.541275    0.652042    0.601944    11.00000   -1.50000
AFIX   0
C4    1    0.236690    0.517623    0.470577    11.00000    0.02462    0.01518 =
         0.02755   -0.00019    0.00866    0.00127
C5    1    0.341563    0.583624    0.560856    11.00000    0.02002    0.01519 =
         0.02773   -0.00047    0.00563    0.00251
C6    1    0.245772    0.536658    0.530946    11.00000    0.02121    0.01658 =
         0.02665   -0.00069    0.00658   -0.00108
C7    1    0.149969    0.506978    0.563723    11.00000    0.02205    0.01770 =
         0.02361   -0.00250    0.00625   -0.00110
AFIX  13
H7    2    0.081758    0.485143    0.533687    11.00000   -1.20000
AFIX   0
C8    1    0.098994    0.576083    0.599042    11.00000    0.02053    0.02232 =
         0.02663   -0.00631    0.00565   -0.00323
C9    1    0.083576    0.540337    0.656202    11.00000    0.03450    0.02811 =
         0.02553   -0.00587    0.01009   -0.00079
AFIX  43
H9    2    0.046660    0.568594    0.684969    11.00000   -1.20000
AFIX   0
C10   1    0.128445    0.462983    0.662077    11.00000    0.04228    0.02832 =
         0.02274   -0.00154    0.00709   -0.00485
AFIX  43
H10   2    0.125465    0.427904    0.695403    11.00000   -1.20000
AFIX   0
C11   1    0.184398    0.437301    0.610062    11.00000    0.02747    0.01963 =
         0.02416   -0.00173    0.00469   -0.00335
AFIX  13
H11   2    0.274088    0.437273    0.622413    11.00000   -1.20000
AFIX   0
C12   1    0.010958    0.340506    0.572029    11.00000    0.02713    0.02405 =
         0.03632   -0.00337    0.01244   -0.00538
AFIX 137
H12A  2   -0.028988    0.369802    0.600961    11.00000   -1.50000
H12B  2   -0.010532    0.280595    0.571151    11.00000   -1.50000
H12C  2   -0.015239    0.365104    0.532667    11.00000   -1.50000
AFIX   0
C13   1    0.207663    0.319998    0.539988    11.00000    0.02838    0.02289 =
         0.03212   -0.00189    0.01335   -0.00182
AFIX  23
H13A  2    0.175541    0.351256    0.503238    11.00000   -1.20000
H13B  2    0.294963    0.332415    0.550502    11.00000   -1.20000
AFIX   0
C14   1    0.190320    0.226982    0.528939    11.00000    0.02625    0.02087 =
         0.03096   -0.00180    0.01270   -0.00009
C15   1    0.109066    0.197302    0.481172    11.00000    0.03848    0.02685 =
         0.03076   -0.00111    0.00563    0.00243
AFIX  43
H15   2    0.062945    0.235913    0.454739    11.00000   -1.20000
AFIX   0
C16   1    0.094707    0.111332    0.471739    11.00000    0.04299    0.02914 =
         0.04397   -0.01141    0.00625   -0.00207
AFIX  43
H16   2    0.038179    0.091097    0.439093    11.00000   -1.20000
AFIX   0
C17   1    0.162789    0.054775    0.509917    11.00000    0.05289    0.02062 =
         0.05689   -0.00565    0.01860   -0.00068
AFIX  43
H17   2    0.153616   -0.004146    0.503191    11.00000   -1.20000
AFIX   0
C18   1    0.243324    0.084130    0.557367    11.00000    0.04983    0.02550 =
         0.04667    0.00505    0.01154    0.01123
AFIX  43
H18   2    0.289549    0.045470    0.583717    11.00000   -1.20000
AFIX   0
C19   1    0.257345    0.169385    0.566906    11.00000    0.03577    0.02861 =
         0.03557   -0.00023    0.00722    0.00389
AFIX  43
H19   2    0.313511    0.189191    0.599839    11.00000   -1.20000
AFIX   0

O1'   4    0.218619   -0.014352    0.354017    11.00000    0.04243    0.03376 =
         0.07186    0.00473    0.02013    0.01256
O2'   4   -0.189526    0.003164    0.306938    11.00000    0.04022    0.03263 =
         0.06982   -0.00758    0.02385   -0.00510
O3'   4    0.051266    0.238214    0.290874    11.00000    0.03423    0.02612 =
         0.04403   -0.00223    0.00073   -0.00226
O4'   4   -0.132294    0.187798    0.172907    11.00000    0.04855    0.06030 =
         0.03357   -0.01078    0.01781    0.00164
N1'   3    0.015278   -0.005331    0.331568    11.00000    0.04026    0.02376 =
         0.05938   -0.00133    0.02294    0.00426
N2'   3    0.136469    0.111977    0.323499    11.00000    0.03006    0.02797 =
         0.04168   -0.00459    0.00701    0.00194
N3'   3   -0.303208    0.232573    0.349743    11.00000    0.02723    0.02238 =
         0.02160   -0.00252    0.00615    0.00143
C1'   1    0.128230    0.028389    0.337062    11.00000    0.03883    0.02708 =
         0.04507   -0.00430    0.01595    0.00488
C2'   1    0.005033   -0.093668    0.348600    11.00000    0.05064    0.02807 =
         0.10538    0.01068    0.03816    0.00782
AFIX 137
H2'A  2   -0.071355   -0.102100    0.362848    11.00000   -1.50000
H2'B  2    0.072388   -0.108075    0.380176    11.00000   -1.50000
H2'C  2    0.007209   -0.129942    0.314174    11.00000   -1.50000
AFIX   0
C3'   1    0.257194    0.148945    0.332493    11.00000    0.02982    0.03574 =
         0.06482   -0.00033    0.00181   -0.00074
AFIX 137
H3'A  2    0.302533    0.125631    0.303357    11.00000   -1.50000
H3'B  2    0.299274    0.135761    0.372565    11.00000   -1.50000
H3'C  2    0.250740    0.210238    0.327590    11.00000   -1.50000
AFIX   0
C4'   1   -0.090829    0.040186    0.310527    11.00000    0.03692    0.02778 =
         0.04383   -0.00904    0.01930    0.00116
C5'   1    0.035204    0.162425    0.302908    11.00000    0.03218    0.02619 =
         0.03018   -0.00725    0.00503    0.00132
C6'   1   -0.077093    0.124750    0.296295    11.00000    0.02948    0.02476 =
         0.03080   -0.00882    0.00913    0.00070
C7'   1   -0.185775    0.175913    0.271252    11.00000    0.02974    0.02690 =
         0.02578   -0.00770    0.00844   -0.00283
AFIX  13
H7'   2   -0.257144    0.137351    0.264828    11.00000   -1.20000
AFIX   0
C8'   1   -0.178017    0.218488    0.212071    11.00000    0.03058    0.03975 =
         0.02702   -0.00723    0.00768   -0.00557
C9'   1   -0.237516    0.300882    0.211010    11.00000    0.03563    0.03804 =
         0.02701    0.00177    0.00440   -0.00576
AFIX  43
H9'   2   -0.255648    0.336485    0.177300    11.00000   -1.20000
AFIX   0
C10'  1   -0.262103    0.318057    0.264256    11.00000    0.02995    0.02652 =
         0.02865   -0.00063    0.00504   -0.00149
AFIX  43
H10'  2   -0.303848    0.367020    0.273449    11.00000   -1.20000
AFIX   0
C11'  1   -0.215948    0.250749    0.308102    11.00000    0.02744    0.02445 =
         0.02358   -0.00428    0.00776   -0.00094
AFIX  13
H11'  2   -0.138946    0.271347    0.332363    11.00000   -1.20000
AFIX   0
C12'  1   -0.426343    0.209765    0.319225    11.00000    0.02769    0.03953 =
         0.03010   -0.00028    0.00351   -0.00514
AFIX 137
H12D  2   -0.456466    0.253376    0.290103    11.00000   -1.50000
H12E  2   -0.480230    0.205328    0.348423    11.00000   -1.50000
H12F  2   -0.423601    0.155537    0.299007    11.00000   -1.50000
AFIX   0
C13'  1   -0.251105    0.166947    0.394587    11.00000    0.03405    0.02647 =
         0.02829    0.00333    0.00944    0.00725
AFIX  23
H13C  2   -0.261205    0.110547    0.375885    11.00000   -1.20000
H13D  2   -0.163570    0.177345    0.406718    11.00000   -1.20000
AFIX   0
C14'  1   -0.309874    0.167379    0.448570    11.00000    0.03043    0.02229 =
         0.02662    0.00210    0.00613    0.00609
C15'  1   -0.407389    0.115552    0.452953    11.00000    0.03807    0.02199 =
         0.03726   -0.00029    0.00886    0.00112
AFIX  43
H15'  2   -0.439350    0.079315    0.421069    11.00000   -1.20000
AFIX   0
C16'  1   -0.458042    0.116852    0.504078    11.00000    0.04309    0.02894 =
         0.05268    0.00914    0.02172    0.00056
AFIX  43
H16'  2   -0.525416    0.082019    0.507033    11.00000   -1.20000
AFIX   0
C17'  1   -0.410186    0.169038    0.550802    11.00000    0.05928    0.03892 =
         0.03258    0.01117    0.02042    0.01143
AFIX  43
H17'  2   -0.444958    0.169854    0.585747    11.00000   -1.20000
AFIX   0
C18'  1   -0.313229    0.219336    0.546875    11.00000    0.05646    0.03299 =
         0.02457    0.00226    0.00678    0.00585
AFIX  43
H18'  2   -0.280214    0.254516    0.579194    11.00000   -1.20000
AFIX   0
C19'  1   -0.263119    0.218947    0.495653    11.00000    0.03353    0.02688 =
         0.02904    0.00297    0.00266    0.00138
AFIX  43
H19'  2   -0.196222    0.254344    0.492889    11.00000   -1.20000
AFIX   0

O1A   4    0.292654    0.376959    0.259968    11.00000    0.09552    0.09909 =
         0.06825    0.02860    0.04837    0.04966
AFIX   3
H1AA  2    0.269874    0.424759    0.243048    11.00000   -1.50000
H1AB  2    0.257124    0.374979    0.290808    11.00000   -1.50000
AFIX   0

O2A   4    0.193669    0.353101    0.358521    11.00000    0.03872    0.04223 =
         0.04965   -0.01866    0.01142   -0.00748
AFIX   3
H2AA  2    0.142149    0.310551    0.355541    11.00000    0.08508
H2AB  2    0.185209    0.386841    0.390441    11.00000    0.11408
AFIX   0

O3A   4    0.171450    0.240119    0.191728    11.00000    0.06716    0.05808 =
         0.04764   -0.01407    0.01547   -0.00615
AFIX   3
H3AA  2    0.238010    0.274599    0.208128    11.00000   -1.50000
H3AB  2    0.146310    0.223689    0.223338    11.00000   -1.50000
AFIX   0

O4A   4    0.543087    0.672770    0.802304    11.00000    0.06537    0.04733 =
         0.06299   -0.00918    0.01310   -0.00096
AFIX   3
H4AA  2    0.578337    0.721810    0.806654    11.00000   -1.50000
H4AB  2    0.576507    0.647430    0.775674    11.00000   -1.50000
AFIX   0

O5A   4    0.458068    0.337853    0.667151    11.00000    0.14531    0.05534 =
         0.06713    0.01389    0.06487    0.00769
AFIX   3
H5AA  2    0.456398    0.358493    0.631891    11.00000   -1.50000
H5AB  2    0.443078    0.380823    0.688391    11.00000   -1.50000
AFIX   0
O6A   4    0.442447    0.485898    0.719075    11.00000    0.19073    0.10519 =
         0.08195   -0.02504    0.05951    0.01032
AFIX   3
H6AA  2    0.433847    0.538698    0.709045    11.00000   -1.50000
H6AB  2    0.465047    0.486768    0.757356    11.00000   -1.50000
AFIX   0
O7A   4    0.462245    0.521292    0.838968    11.00000    0.04353    0.04778 =
         0.05933    0.00760    0.01466   -0.00336
AFIX   3
H7AA  2    0.471635    0.574573    0.831778    11.00000   -1.50000
H7AB  2    0.388205    0.517413    0.844988    11.00000   -1.50000
AFIX   0

H3    2    0.164897    0.316377    0.620464    11.00000    0.03351
H3'   2   -0.311884    0.282802    0.367474    11.00000    0.03057
HKLF 4


REM  Hasti_11OCT2017_1_0m_a.res in P2(1)/c
REM R1 =  0.0732 for    6975 Fo > 4sig(Fo)  and  0.1013 for all    9576 data
REM    549 parameters refined using      2 restraints

END  
     
WGHT      0.0837      7.0832 

REM Highest difference peak  1.432,  deepest hole -0.795,  1-sigma level  0.075
Q1    1   0.2840  0.2173  0.1964  11.00000  0.05    1.43
Q2    1   0.5214  0.4585  0.7431  11.00000  0.05    1.03
Q3    1   0.4887  0.5398  0.7125  11.00000  0.05    1.00
Q4    1   0.3274  0.4247  0.2767  11.00000  0.05    0.79
Q5    1   0.4982  0.3784  0.6900  11.00000  0.05    0.58
Q6    1   0.4310  0.3408  0.6568  11.00000  0.05    0.46
Q7    1   0.4610  0.2797  0.6729  11.00000  0.05    0.43
Q8    1   0.5313  0.3242  0.6701  11.00000  0.05    0.37
Q9    1   0.4530  0.5044  0.7996  11.00000  0.05    0.35
Q10   1   0.1160  0.3338  0.3381  11.00000  0.05    0.33
Q11   1  -0.2893  0.1740  0.4224  11.00000  0.05    0.33
Q12   1   0.4551  0.4373  0.6996  11.00000  0.05    0.29
Q13   1   0.2381  0.5397  0.5031  11.00000  0.05    0.29
Q14   1   0.2747  0.5458  0.4550  11.00000  0.05    0.28
Q15   1  -0.3715  0.1598  0.4364  11.00000  0.05    0.27
Q16   1   0.2696  0.5798  0.5388  11.00000  0.05    0.27
Q17   1   0.3069  0.5453  0.5476  11.00000  0.05    0.26
Q18   1   0.5175  0.3408  0.6439  11.00000  0.05    0.25
Q19   1  -0.2818  0.2041  0.5203  11.00000  0.05    0.25
Q20   1   0.4792  0.3252  0.6291  11.00000  0.05    0.24

  REM The information below was added by Olex2.
  REM
  REM R1 = 0.0732 for 6975 Fo > 4sig(Fo) and 0.1013 for all 118400 data
  REM n/a parameters refined using n/a restraints
  REM Highest difference peak 1.43, deepest hole -0.79
  REM Mean Shift 0, Max Shift 0.000.

  REM +++ Tabular Listing of Refinement Information +++
  REM R1_all = 0.1013
  REM R1_gt = 0.0732
  REM wR_ref = 0.2083
  REM GOOF = 1.053
  REM Shift_max = 0.000
  REM Shift_mean = 0
  REM Reflections_all = 118400
  REM Reflections_gt = 6975
  REM Parameters = n/a
  REM Hole = -0.79
  REM Peak = 1.43
  REM Flack = n/a

  
;
_olex2_submission_special_instructions 'No special instructions were received'


_publcif_funding_html            
;
;
####################################################################### 
# 
# This file contains crystal structure data downloaded from the 
# Cambridge Structural Database (CSD) hosted by the Cambridge 
# Crystallographic Data Centre (CCDC).
# 
# Full information about CCDC data access policies and citation 
# guidelines are available at http://www.ccdc.cam.ac.uk/access/V1 
# 
# Audit and citation data items may have been added by the CCDC. 
# Please retain this information to preserve the provenance of 
# this file and to allow appropriate attribution of the data. 
# 
#######################################################################

data_12b
_database_code_depnum_ccdc_archive 'CCDC 1839150'
_audit_update_record             
;
2018-04-24 deposited with the CCDC.
2018-08-29 downloaded from the CCDC.
;
_audit_creation_date             2018-04-19
_audit_creation_method           
;
Olex2 1.2
(compiled 2017.01.04 svn.r3372 for OlexSys, GUI svn.r5337)
;
_shelx_SHELXL_version_number     2016/6
_chemical_name_common            ?
_chemical_name_systematic        ?
_chemical_formula_moiety         'C15 H19 N3 O4, 0.5(C H2 Cl2), 0.56(H2 O)'
_chemical_formula_sum            'C15.50 H20.27 Cl N3 O4.64'
_chemical_formula_weight         358.23
_chemical_melting_point          ?
loop_
_atom_type_symbol
_atom_type_description
_atom_type_scat_dispersion_real
_atom_type_scat_dispersion_imag
_atom_type_scat_source
C C 0.0033 0.0016 'International Tables Vol C Tables 4.2.6.8 and 6.1.1.4'
H H 0.0000 0.0000 'International Tables Vol C Tables 4.2.6.8 and 6.1.1.4'
Cl Cl 0.1484 0.1585 'International Tables Vol C Tables 4.2.6.8 and 6.1.1.4'
N N 0.0061 0.0033 'International Tables Vol C Tables 4.2.6.8 and 6.1.1.4'
O O 0.0106 0.0060 'International Tables Vol C Tables 4.2.6.8 and 6.1.1.4'

_shelx_space_group_comment       
;
The symmetry employed for this shelxl refinement is uniquely defined
by the following loop, which should always be used as a source of
symmetry information in preference to the above space-group names.
They are only intended as comments.
;
_space_group_crystal_system      triclinic
_space_group_IT_number           2
_space_group_name_H-M_alt        'P -1'
_space_group_name_Hall           '-P 1'
loop_
_space_group_symop_operation_xyz
'x, y, z'
'-x, -y, -z'

_cell_length_a                   10.420(2)
_cell_length_b                   13.200(3)
_cell_length_c                   13.900(3)
_cell_angle_alpha                89.03(3)
_cell_angle_beta                 85.92(3)
_cell_angle_gamma                75.68(3)
_cell_volume                     1847.7(7)
_cell_formula_units_Z            4
_cell_measurement_reflns_used    10155
_cell_measurement_temperature    100
_cell_measurement_theta_max      29.57
_cell_measurement_theta_min      1.469
_shelx_estimated_absorpt_T_max   ?
_shelx_estimated_absorpt_T_min   ?
_exptl_absorpt_coefficient_mu    0.233
_exptl_absorpt_correction_T_max  ?
_exptl_absorpt_correction_T_min  ?
_exptl_absorpt_correction_type   none
_exptl_absorpt_process_details   ?
_exptl_absorpt_special_details   ?
_exptl_crystal_colour            'clear light colourless'
_exptl_crystal_colour_lustre     clear
_exptl_crystal_colour_modifier   light
_exptl_crystal_colour_primary    colourless
_exptl_crystal_density_diffrn    1.288
_exptl_crystal_density_meas      ?
_exptl_crystal_density_method    ?
_exptl_crystal_description       plate
_exptl_crystal_F_000             753
_exptl_crystal_size_max          0.9
_exptl_crystal_size_mid          0.2
_exptl_crystal_size_min          0.01
_exptl_transmission_factor_max   ?
_exptl_transmission_factor_min   ?
_diffrn_reflns_av_R_equivalents  0.0456
_diffrn_reflns_av_unetI/netI     0.0271
_diffrn_reflns_Laue_measured_fraction_full 0.997
_diffrn_reflns_Laue_measured_fraction_max 0.995
_diffrn_reflns_limit_h_max       13
_diffrn_reflns_limit_h_min       -13
_diffrn_reflns_limit_k_max       17
_diffrn_reflns_limit_k_min       -17
_diffrn_reflns_limit_l_max       18
_diffrn_reflns_limit_l_min       -18
_diffrn_reflns_number            61226
_diffrn_reflns_point_group_measured_fraction_full 0.997
_diffrn_reflns_point_group_measured_fraction_max 0.995
_diffrn_reflns_theta_full        25.242
_diffrn_reflns_theta_max         28.271
_diffrn_reflns_theta_min         1.469
_diffrn_ambient_temperature      100
_diffrn_detector_area_resol_mean ?
_diffrn_measured_fraction_theta_full 0.997
_diffrn_measured_fraction_theta_max 0.995
_diffrn_measurement_device_type  MX1
_diffrn_measurement_method       'Phi Scan'
_diffrn_radiation_monochromator  'Silicon Double Crystal'
_diffrn_radiation_type           MoK\a
_diffrn_radiation_wavelength     0.71073
_diffrn_source                   'MX1 Beamline Australian Synchrotron'
_diffrn_special_details          ?
_diffrn_standards_number         0
_reflns_Friedel_coverage         0.000
_reflns_Friedel_fraction_full    .
_reflns_Friedel_fraction_max     .
_reflns_number_gt                7177
_reflns_number_total             9130
_reflns_special_details          
;
 Reflections were merged by SHELXL according to the crystal
 class for the calculation of statistics and refinement.
 
 _reflns_Friedel_fraction is defined as the number of unique
 Friedel pairs measured divided by the number that would be
 possible theoretically, ignoring centric projections and
 systematic absences.
;
_reflns_threshold_expression     'I > 2\s(I)'
_computing_cell_refinement       'XDS (Kabsch, 1993)'
_computing_data_collection       'BluIce (McPhillips, 2002)'
_computing_data_reduction        'XDS (Kabsch, 1993)'
_computing_molecular_graphics    'Olex2 (Dolomanov et al., 2009)'
_computing_publication_material  'Olex2 (Dolomanov et al., 2009)'
_computing_structure_refinement  'ShelXL (Sheldrick, 2015)'
_computing_structure_solution    'ShelXT (Sheldrick, 2015)'
_refine_diff_density_max         2.362
_refine_diff_density_min         -0.949
_refine_diff_density_rms         0.125
_refine_ls_extinction_coef       .
_refine_ls_extinction_method     none
_refine_ls_goodness_of_fit_ref   1.042
_refine_ls_hydrogen_treatment    constr
_refine_ls_matrix_type           full
_refine_ls_number_parameters     465
_refine_ls_number_reflns         9130
_refine_ls_number_restraints     43
_refine_ls_R_factor_all          0.1089
_refine_ls_R_factor_gt           0.0935
_refine_ls_restrained_S_all      1.068
_refine_ls_shift/su_max          0.000
_refine_ls_shift/su_mean         0.000
_refine_ls_structure_factor_coef Fsqd
_refine_ls_weighting_details     
'w=1/[\s^2^(Fo^2^)+(0.1886P)^2^+2.1259P] where P=(Fo^2^+2Fc^2^)/3'
_refine_ls_weighting_scheme      calc
_refine_ls_wR_factor_gt          0.2851
_refine_ls_wR_factor_ref         0.3019
_refine_special_details          ?
_olex2_refinement_description    
;
1. Fixed Uiso
 At 1.2 times of:
  All C(H) groups, All C(H,H) groups, All C(H,H,H,H) groups, All N(H) groups
 At 1.5 times of:
  All C(H,H,H) groups, All O(H,H) groups
2. Rigid bond restraints
 C14, C15
 with sigma for 1-2 distances of 0.01 and sigma for 1-3 distances of 0.01
3. Uiso/Uaniso restraints and constraints
C15 \\sim C14: within 1.7A with sigma of 0.005 and sigma for terminal atoms of
0.08
C13 \\sim C12: within 1.7A with sigma of 0.004 and sigma for terminal atoms of
0.08
Uanis(N3) \\sim Ueq, Uanis(C15) \\sim Ueq, Uanis(C14) \\sim Ueq, Uanis(C13)
\\sim Ueq, Uanis(C12) \\sim Ueq: with sigma of 0.01 and sigma for terminal
atoms of 0.2
Uanis(C14) \\sim Ueq, Uanis(C13) \\sim Ueq: with sigma of 0.01 and sigma for
terminal atoms of 0.2
4. Others
 Sof(H31C)=Sof(H31D)=Sof(Cl1A)=Sof(Cl2A)=1-FVAR(1)
 Sof(H31A)=Sof(H31B)=Sof(Cl2)=Sof(Cl1)=FVAR(1)
 Fixed Sof: O10(0.64691) H10A(0.64691) H10B(0.64691) O9(0.46361) H9A(0.46361)
 H9B(0.46361)
5.a Riding coordinates:
 O10(H10A,H10B), O9(H9A,H9B)
5.b Ternary CH refined with riding coordinates:
 N3(H3), N6(H6), C22(H22), C11(H11), C7(H7), C26(H26)
5.c Secondary CH2 refined with riding coordinates:
 C12(H12A,H12B), C27(H27A,H27B), C15(H15A,H15B), C30(H30A,H30B), C31(H31A,
 H31B), C31(H31C,H31D), C28(H28A,H28B), C13(H13A,H13B), C29(H29A,H29B),
 C14(H14A,H14B)
5.d Aromatic/amide H refined with riding coordinates:
 C10(H10), C9(H9), C25(H25), C24(H24)
5.e Idealised Me refined as rotating group:
 C2(H2A,H2B,H2C), C17(H17A,H17B,H17C), C3(H3A,H3B,H3C), C18(H18A,H18B,H18C)
;
_atom_sites_solution_hydrogens   mixed
_atom_sites_solution_primary     dual
_atom_sites_solution_secondary   ?
loop_
_atom_site_label
_atom_site_type_symbol
_atom_site_fract_x
_atom_site_fract_y
_atom_site_fract_z
_atom_site_U_iso_or_equiv
_atom_site_adp_type
_atom_site_occupancy
_atom_site_site_symmetry_order
_atom_site_calc_flag
_atom_site_refinement_flags_posn
_atom_site_refinement_flags_adp
_atom_site_refinement_flags_occupancy
_atom_site_disorder_assembly
_atom_site_disorder_group
O2 O 0.50037(19) 0.37034(15) 0.58938(14) 0.0299(4) Uani 1 1 d . . . . .
O7 O 0.70744(19) 0.43472(17) 1.00350(15) 0.0349(5) Uani 1 1 d . . . . .
O3 O 0.6941(2) 0.04696(15) 0.43719(15) 0.0327(4) Uani 1 1 d . . . . .
O6 O 0.64729(19) 0.19973(17) 0.77064(16) 0.0368(5) Uani 1 1 d . . . . .
O4 O 0.3435(2) 0.30357(18) 0.41324(16) 0.0388(5) Uani 1 1 d . . . . .
O1 O 0.9283(2) 0.29433(19) 0.4598(2) 0.0468(6) Uani 1 1 d . . . . .
O5 O 1.06201(19) 0.2238(2) 0.83488(18) 0.0468(6) Uani 1 1 d . . . . .
N1 N 0.7142(2) 0.33351(17) 0.52391(17) 0.0292(5) Uani 1 1 d . . . . .
N4 N 0.8557(2) 0.2132(2) 0.80039(18) 0.0324(5) Uani 1 1 d . . . . .
N2 N 0.8120(2) 0.17032(18) 0.45305(18) 0.0303(5) Uani 1 1 d . . . . .
O8 O 0.4983(3) 0.1943(2) 0.9944(2) 0.0517(6) Uani 1 1 d . . . . .
N3 N 0.4349(3) 0.05852(19) 0.67112(17) 0.0322(5) Uani 1 1 d . U . . .
H3 H 0.395168 0.018809 0.627891 0.039 Uiso 1 1 calc R . . . .
N6 N 0.4082(3) 0.5176(2) 0.82215(17) 0.0362(5) Uani 1 1 d . . . . .
H6 H 0.360684 0.542251 0.884067 0.043 Uiso 1 1 calc R . . . .
N5 N 0.8842(2) 0.3261(2) 0.92107(19) 0.0385(6) Uani 1 1 d . . . . .
C6 C 0.5852(2) 0.20660(19) 0.51455(17) 0.0240(5) Uani 1 1 d . . . . .
C4 C 0.5930(2) 0.30617(19) 0.54567(18) 0.0252(5) Uani 1 1 d . . . . .
C21 C 0.6646(2) 0.3193(2) 0.88875(18) 0.0255(5) Uani 1 1 d . . . . .
C22 C 0.5173(2) 0.3531(2) 0.90726(18) 0.0250(5) Uani 1 1 d . . . . .
H22 H 0.498383 0.405946 0.958446 0.030 Uiso 1 1 calc R . . . .
C20 C 0.7466(2) 0.3630(2) 0.94086(19) 0.0294(5) Uani 1 1 d . . . . .
C11 C 0.4036(3) 0.1696(2) 0.63828(19) 0.0276(5) Uani 1 1 d . . . . .
H11 H 0.443760 0.210644 0.679872 0.033 Uiso 1 1 calc R . . . .
C5 C 0.6924(2) 0.1371(2) 0.46737(18) 0.0260(5) Uani 1 1 d . . . . .
C19 C 0.7162(2) 0.2423(2) 0.81785(19) 0.0281(5) Uani 1 1 d . . . . .
C7 C 0.4544(2) 0.1802(2) 0.53235(18) 0.0252(5) Uani 1 1 d . . . . .
H7 H 0.461956 0.112910 0.500846 0.030 Uiso 1 1 calc R . . . .
C1 C 0.8239(3) 0.2676(2) 0.4781(2) 0.0319(6) Uani 1 1 d . . . . .
C26 C 0.4373(3) 0.4008(2) 0.8217(2) 0.0316(6) Uani 1 1 d . . . . .
H26 H 0.487095 0.373831 0.761126 0.038 Uiso 1 1 calc R . . . .
C16 C 0.9410(3) 0.2523(3) 0.8511(2) 0.0350(6) Uani 1 1 d . . . . .
C23 C 0.4519(3) 0.2651(2) 0.9412(2) 0.0357(6) Uani 1 1 d . . . . .
C10 C 0.2563(3) 0.2170(3) 0.6396(2) 0.0372(6) Uani 1 1 d . . . . .
H10 H 0.196710 0.211178 0.691298 0.045 Uiso 1 1 calc R . . . .
C8 C 0.3378(3) 0.2589(2) 0.4906(2) 0.0314(5) Uani 1 1 d . . . . .
C12 C 0.5824(3) 0.0086(2) 0.6683(2) 0.0386(6) Uani 1 1 d . U . . .
H12A H 0.616901 -0.015236 0.603748 0.046 Uiso 1 1 calc R . . . .
H12B H 0.630645 0.057249 0.689758 0.046 Uiso 1 1 calc R . . . .
C9 C 0.2209(3) 0.2683(3) 0.5584(2) 0.0379(6) Uani 1 1 d . . . . .
H9 H 0.134944 0.304633 0.546565 0.045 Uiso 1 1 calc R . . . .
C25 C 0.3130(3) 0.3610(3) 0.8343(3) 0.0429(8) Uani 1 1 d . . . . .
H25 H 0.237705 0.387309 0.800779 0.051 Uiso 1 1 calc R . . . .
C2 C 0.7228(3) 0.4392(2) 0.5493(3) 0.0404(7) Uani 1 1 d . . . . .
H2A H 0.642033 0.488767 0.535300 0.061 Uiso 1 1 calc GR . . . .
H2B H 0.796188 0.455939 0.512272 0.061 Uiso 1 1 calc GR . . . .
H2C H 0.735931 0.441751 0.616751 0.061 Uiso 1 1 calc GR . . . .
C27 C 0.5296(4) 0.5588(3) 0.8119(2) 0.0439(7) Uani 1 1 d . . . . .
H27A H 0.589363 0.526028 0.758356 0.053 Uiso 1 1 calc R . . . .
H27B H 0.576472 0.548579 0.870488 0.053 Uiso 1 1 calc R . . . .
C24 C 0.3231(3) 0.2853(3) 0.8977(3) 0.0441(8) Uani 1 1 d . . . . .
H24 H 0.258115 0.249392 0.913057 0.053 Uiso 1 1 calc R . . . .
C17 C 0.9147(3) 0.1365(3) 0.7248(3) 0.0471(8) Uani 1 1 d . . . . .
H17A H 0.976431 0.078673 0.752044 0.071 Uiso 1 1 calc GR . . . .
H17B H 0.960421 0.168632 0.675388 0.071 Uiso 1 1 calc GR . . . .
H17C H 0.846038 0.111861 0.697331 0.071 Uiso 1 1 calc GR . . . .
C3 C 0.9278(3) 0.1010(3) 0.4028(3) 0.0471(8) Uani 1 1 d . . . . .
H3A H 0.917647 0.030708 0.404618 0.071 Uiso 1 1 calc GR . . . .
H3B H 1.006309 0.103805 0.433866 0.071 Uiso 1 1 calc GR . . . .
H3C H 0.935680 0.123133 0.336960 0.071 Uiso 1 1 calc GR . . . .
C15 C 0.3834(5) 0.0423(3) 0.7733(2) 0.0532(9) Uani 1 1 d . U . . .
H15A H 0.392731 0.097722 0.815135 0.064 Uiso 1 1 calc R . . . .
H15B H 0.290517 0.041144 0.775393 0.064 Uiso 1 1 calc R . . . .
C18 C 0.9752(3) 0.3678(4) 0.9750(3) 0.0683(14) Uani 1 1 d . . . . .
H18A H 0.925181 0.418735 1.020656 0.102 Uiso 1 1 calc GR . . . .
H18B H 1.028470 0.400073 0.931089 0.102 Uiso 1 1 calc GR . . . .
H18C H 1.031807 0.311904 1.008542 0.102 Uiso 1 1 calc GR . . . .
C30 C 0.3236(5) 0.5700(3) 0.7432(3) 0.0605(11) Uani 1 1 d . . . . .
H30A H 0.229907 0.580317 0.762338 0.073 Uiso 1 1 calc R . . . .
H30B H 0.344221 0.529078 0.684274 0.073 Uiso 1 1 calc R . . . .
C31 C 1.0868(4) 0.3979(4) 0.2996(3) 0.0642(11) Uani 1 1 d . . . . .
H31A H 1.025610 0.354325 0.315025 0.077 Uiso 0.500(6) 1 calc R . P A -1
H31B H 1.150425 0.387260 0.348714 0.077 Uiso 0.500(6) 1 calc R . P A -1
H31C H 1.174910 0.385300 0.322925 0.077 Uiso 0.500(6) 1 calc R . P A 1
H31D H 1.026074 0.389864 0.353726 0.077 Uiso 0.500(6) 1 calc R . P A 1
C28 C 0.4713(6) 0.6743(3) 0.7928(3) 0.0665(12) Uani 1 1 d . . . . .
H28A H 0.438027 0.711626 0.852517 0.080 Uiso 1 1 calc R . . . .
H28B H 0.537243 0.705835 0.760331 0.080 Uiso 1 1 calc R . . . .
C13 C 0.5919(5) -0.0822(3) 0.7371(3) 0.0672(11) Uani 1 1 d . U . . .
H13A H 0.668271 -0.090037 0.775147 0.081 Uiso 1 1 calc R . . . .
H13B H 0.600236 -0.146708 0.702008 0.081 Uiso 1 1 calc R . . . .
C29 C 0.3612(7) 0.6756(4) 0.7299(4) 0.0883(18) Uani 1 1 d . . . . .
H29A H 0.389466 0.684760 0.663004 0.106 Uiso 1 1 calc R . . . .
H29B H 0.285320 0.732756 0.748046 0.106 Uiso 1 1 calc R . . . .
O10 O 0.2201(9) 0.0435(6) 1.0115(5) 0.113(3) Uani 0.6469 1 d . . P . .
H10A H 0.270671 0.038007 1.057676 0.169 Uiso 0.6469 1 d R . P . .
H10B H 0.258961 0.002527 0.966066 0.169 Uiso 0.6469 1 d R . P . .
C14 C 0.4630(7) -0.0561(5) 0.8020(4) 0.0995(17) Uani 1 1 d . U . . .
H14A H 0.415326 -0.109968 0.796112 0.119 Uiso 1 1 calc R . . . .
H14B H 0.482957 -0.052934 0.868794 0.119 Uiso 1 1 calc R . . . .
O9 O 0.1418(8) -0.1003(9) 0.8916(7) 0.103(3) Uani 0.4636 1 d . . P B 1
H9A H 0.071638 -0.108146 0.922657 0.154 Uiso 0.4636 1 d R . P B 1
H9B H 0.165758 -0.049646 0.915528 0.154 Uiso 0.4636 1 d R . P B 1
Cl2 Cl 1.0028(4) 0.5249(3) 0.2971(4) 0.0778(13) Uani 0.500(6) 1 d . . P A -1
Cl1 Cl 1.1751(3) 0.3610(3) 0.1787(2) 0.0833(12) Uani 0.500(6) 1 d . . P A -1
Cl1A Cl 1.0873(5) 0.3073(4) 0.2162(2) 0.116(2) Uani 0.500(6) 1 d . . P A 1
Cl2A Cl 1.0407(7) 0.5266(6) 0.2575(6) 0.126(3) Uani 0.500(6) 1 d . . P A 1

loop_
_atom_site_aniso_label
_atom_site_aniso_U_11
_atom_site_aniso_U_22
_atom_site_aniso_U_33
_atom_site_aniso_U_23
_atom_site_aniso_U_13
_atom_site_aniso_U_12
O2 0.0315(9) 0.0296(9) 0.0284(9) -0.0088(7) 0.0013(7) -0.0075(7)
O7 0.0236(9) 0.0500(12) 0.0327(10) -0.0247(9) 0.0046(7) -0.0126(8)
O3 0.0309(9) 0.0305(9) 0.0374(10) -0.0128(8) 0.0012(8) -0.0090(7)
O6 0.0245(9) 0.0455(11) 0.0430(11) -0.0248(9) -0.0029(8) -0.0115(8)
O4 0.0345(10) 0.0485(12) 0.0332(10) 0.0022(9) -0.0071(8) -0.0086(9)
O1 0.0275(10) 0.0471(13) 0.0697(16) -0.0094(11) 0.0040(10) -0.0182(9)
O5 0.0173(9) 0.0720(16) 0.0508(13) -0.0319(12) 0.0062(8) -0.0110(9)
N1 0.0271(10) 0.0287(11) 0.0350(12) -0.0084(9) -0.0011(9) -0.0126(8)
N4 0.0190(10) 0.0442(13) 0.0344(12) -0.0231(10) 0.0048(8) -0.0092(9)
N2 0.0233(10) 0.0319(11) 0.0359(12) -0.0078(9) 0.0027(8) -0.0081(8)
O8 0.0513(14) 0.0489(14) 0.0562(15) 0.0057(12) 0.0061(11) -0.0180(11)
N3 0.0426(13) 0.0339(11) 0.0255(10) -0.0038(9) -0.0011(9) -0.0198(10)
N6 0.0405(13) 0.0413(13) 0.0221(10) -0.0093(9) -0.0024(9) -0.0005(10)
N5 0.0167(10) 0.0628(16) 0.0381(13) -0.0313(12) 0.0025(9) -0.0132(10)
C6 0.0241(11) 0.0260(11) 0.0235(11) -0.0052(9) -0.0017(8) -0.0090(9)
C4 0.0265(11) 0.0282(12) 0.0227(11) -0.0050(9) -0.0026(9) -0.0094(9)
C21 0.0166(10) 0.0351(12) 0.0267(11) -0.0121(10) 0.0017(8) -0.0101(9)
C22 0.0157(10) 0.0351(12) 0.0256(11) -0.0115(9) 0.0002(8) -0.0084(9)
C20 0.0187(11) 0.0433(14) 0.0277(12) -0.0171(11) 0.0037(9) -0.0110(10)
C11 0.0265(11) 0.0330(12) 0.0256(11) -0.0070(9) 0.0003(9) -0.0117(10)
C5 0.0250(11) 0.0285(12) 0.0261(11) -0.0050(9) -0.0021(9) -0.0092(9)
C19 0.0190(11) 0.0367(13) 0.0304(12) -0.0144(10) 0.0009(9) -0.0097(9)
C7 0.0246(11) 0.0294(11) 0.0235(11) -0.0077(9) -0.0014(9) -0.0100(9)
C1 0.0253(12) 0.0364(14) 0.0366(14) -0.0043(11) -0.0027(10) -0.0120(10)
C26 0.0247(12) 0.0402(14) 0.0290(13) -0.0145(11) -0.0037(9) -0.0046(10)
C16 0.0179(11) 0.0532(17) 0.0353(14) -0.0213(12) 0.0039(10) -0.0115(11)
C23 0.0257(12) 0.0444(15) 0.0391(15) -0.0142(12) 0.0094(11) -0.0147(11)
C10 0.0278(13) 0.0505(17) 0.0361(14) -0.0099(12) 0.0036(11) -0.0163(12)
C8 0.0258(12) 0.0378(14) 0.0322(13) -0.0070(11) -0.0053(10) -0.0096(10)
C12 0.0536(17) 0.0300(12) 0.0348(14) -0.0045(11) -0.0131(12) -0.0122(12)
C9 0.0246(12) 0.0499(17) 0.0397(15) -0.0067(13) -0.0021(11) -0.0099(11)
C25 0.0185(11) 0.0585(19) 0.0507(18) -0.0290(16) -0.0070(11) -0.0046(11)
C2 0.0401(15) 0.0335(14) 0.0528(18) -0.0121(13) -0.0014(13) -0.0187(12)
C27 0.0561(19) 0.0437(16) 0.0312(14) -0.0049(12) 0.0115(13) -0.0147(14)
C24 0.0214(12) 0.0524(18) 0.062(2) -0.0265(16) 0.0053(12) -0.0162(12)
C17 0.0282(13) 0.062(2) 0.0495(18) -0.0371(16) 0.0066(12) -0.0084(13)
C3 0.0307(14) 0.0439(17) 0.063(2) -0.0142(15) 0.0134(14) -0.0064(12)
C15 0.081(2) 0.0530(18) 0.0292(14) 0.0036(13) 0.0066(15) -0.0260(17)
C18 0.0237(14) 0.112(3) 0.074(3) -0.065(3) 0.0006(15) -0.0216(17)
C30 0.079(3) 0.057(2) 0.0318(16) -0.0083(15) -0.0195(17) 0.0131(19)
C31 0.051(2) 0.081(3) 0.065(3) 0.020(2) -0.0174(19) -0.020(2)
C28 0.104(4) 0.048(2) 0.045(2) 0.0045(16) 0.016(2) -0.020(2)
C13 0.091(3) 0.0472(18) 0.0502(19) 0.0105(16) 0.0036(19) 0.0051(18)
C29 0.119(5) 0.079(3) 0.053(3) 0.025(2) -0.007(3) 0.002(3)
O10 0.133(6) 0.094(5) 0.082(4) 0.003(4) 0.031(4) 0.018(4)
C14 0.120(4) 0.088(3) 0.068(3) 0.027(2) 0.022(3) 0.009(3)
O9 0.050(4) 0.160(9) 0.093(6) -0.023(6) 0.018(4) -0.021(5)
Cl2 0.0536(17) 0.0663(18) 0.107(3) -0.0201(19) -0.0444(17) 0.0095(13)
Cl1 0.0700(17) 0.122(2) 0.0553(14) -0.0108(14) -0.0190(12) -0.0146(15)
Cl1A 0.116(3) 0.132(3) 0.0706(19) -0.0219(19) -0.0270(19) 0.034(3)
Cl2A 0.099(4) 0.132(4) 0.170(6) 0.082(4) -0.078(4) -0.056(3)

_geom_special_details            
;
 All esds (except the esd in the dihedral angle between two l.s. planes)
 are estimated using the full covariance matrix.  The cell esds are taken
 into account individually in the estimation of esds in distances, angles
 and torsion angles; correlations between esds in cell parameters are only
 used when they are defined by crystal symmetry.  An approximate (isotropic)
 treatment of cell esds is used for estimating esds involving l.s. planes.
;
loop_
_geom_bond_atom_site_label_1
_geom_bond_atom_site_label_2
_geom_bond_distance
_geom_bond_site_symmetry_2
_geom_bond_publ_flag
O2 C4 1.244(3) . ?
O7 C20 1.268(3) . ?
O3 C5 1.264(3) . ?
O6 C19 1.241(3) . ?
O4 C8 1.222(4) . ?
O1 C1 1.232(3) . ?
O5 C16 1.229(3) . ?
N1 C4 1.408(3) . ?
N1 C1 1.376(4) . ?
N1 C2 1.470(3) . ?
N4 C19 1.412(3) . ?
N4 C16 1.373(3) . ?
N4 C17 1.465(3) . ?
N2 C5 1.420(3) . ?
N2 C1 1.373(4) . ?
N2 C3 1.462(4) . ?
O8 C23 1.207(4) . ?
N3 H3 0.9800 . ?
N3 C11 1.492(4) . ?
N3 C12 1.513(4) . ?
N3 C15 1.512(4) . ?
N6 H6 0.9800 . ?
N6 C26 1.497(4) . ?
N6 C27 1.493(4) . ?
N6 C30 1.506(4) . ?
N5 C20 1.404(3) . ?
N5 C16 1.381(3) . ?
N5 C18 1.462(3) . ?
C6 C4 1.414(3) . ?
C6 C5 1.389(3) . ?
C6 C7 1.491(3) . ?
C21 C22 1.493(3) . ?
C21 C20 1.390(3) . ?
C21 C19 1.408(3) . ?
C22 H22 0.9800 . ?
C22 C26 1.537(4) . ?
C22 C23 1.538(4) . ?
C11 H11 0.9800 . ?
C11 C7 1.545(4) . ?
C11 C10 1.506(4) . ?
C7 H7 0.9800 . ?
C7 C8 1.533(4) . ?
C26 H26 0.9800 . ?
C26 C25 1.512(4) . ?
C23 C24 1.473(4) . ?
C10 H10 0.9300 . ?
C10 C9 1.334(5) . ?
C8 C9 1.468(4) . ?
C12 H12A 0.9700 . ?
C12 H12B 0.9700 . ?
C12 C13 1.510(5) . ?
C9 H9 0.9300 . ?
C25 H25 0.9300 . ?
C25 C24 1.310(6) . ?
C2 H2A 0.9600 . ?
C2 H2B 0.9600 . ?
C2 H2C 0.9600 . ?
C27 H27A 0.9700 . ?
C27 H27B 0.9700 . ?
C27 C28 1.521(5) . ?
C24 H24 0.9300 . ?
C17 H17A 0.9600 . ?
C17 H17B 0.9600 . ?
C17 H17C 0.9600 . ?
C3 H3A 0.9600 . ?
C3 H3B 0.9600 . ?
C3 H3C 0.9600 . ?
C15 H15A 0.9700 . ?
C15 H15B 0.9700 . ?
C15 C14 1.425(7) . ?
C18 H18A 0.9600 . ?
C18 H18B 0.9600 . ?
C18 H18C 0.9600 . ?
C30 H30A 0.9700 . ?
C30 H30B 0.9700 . ?
C30 C29 1.543(8) . ?
C31 H31A 0.9700 . ?
C31 H31B 0.9700 . ?
C31 H31C 0.9700 . ?
C31 H31D 0.9700 . ?
C31 Cl2 1.689(6) . ?
C31 Cl1 1.868(6) . ?
C31 Cl1A 1.678(7) . ?
C31 Cl2A 1.750(8) . ?
C28 H28A 0.9700 . ?
C28 H28B 0.9700 . ?
C28 C29 1.488(8) . ?
C13 H13A 0.9700 . ?
C13 H13B 0.9700 . ?
C13 C14 1.532(8) . ?
C29 H29A 0.9700 . ?
C29 H29B 0.9700 . ?
O10 H10A 0.8499 . ?
O10 H10B 0.8500 . ?
C14 H14A 0.9700 . ?
C14 H14B 0.9700 . ?
O9 H9A 0.8502 . ?
O9 H9B 0.8497 . ?
Cl2 Cl2A 0.658(7) . ?
Cl1 Cl1A 1.360(6) . ?

loop_
_geom_angle_atom_site_label_1
_geom_angle_atom_site_label_2
_geom_angle_atom_site_label_3
_geom_angle
_geom_angle_site_symmetry_1
_geom_angle_site_symmetry_3
_geom_angle_publ_flag
C4 N1 C2 118.2(2) . . ?
C1 N1 C4 123.6(2) . . ?
C1 N1 C2 118.2(2) . . ?
C19 N4 C17 119.1(2) . . ?
C16 N4 C19 123.7(2) . . ?
C16 N4 C17 117.2(2) . . ?
C5 N2 C3 119.1(2) . . ?
C1 N2 C5 123.9(2) . . ?
C1 N2 C3 116.9(2) . . ?
C11 N3 H3 107.9 . . ?
C11 N3 C12 113.0(2) . . ?
C11 N3 C15 114.7(2) . . ?
C12 N3 H3 107.9 . . ?
C15 N3 H3 107.9 . . ?
C15 N3 C12 105.0(3) . . ?
C26 N6 H6 107.8 . . ?
C26 N6 C30 114.5(3) . . ?
C27 N6 H6 107.8 . . ?
C27 N6 C26 113.6(2) . . ?
C27 N6 C30 105.1(3) . . ?
C30 N6 H6 107.8 . . ?
C20 N5 C18 119.7(2) . . ?
C16 N5 C20 123.7(2) . . ?
C16 N5 C18 116.6(2) . . ?
C4 C6 C7 116.8(2) . . ?
C5 C6 C4 122.1(2) . . ?
C5 C6 C7 121.1(2) . . ?
O2 C4 N1 118.8(2) . . ?
O2 C4 C6 124.4(2) . . ?
N1 C4 C6 116.8(2) . . ?
C20 C21 C22 120.3(2) . . ?
C20 C21 C19 121.9(2) . . ?
C19 C21 C22 117.8(2) . . ?
C21 C22 H22 107.4 . . ?
C21 C22 C26 116.7(2) . . ?
C21 C22 C23 114.5(2) . . ?
C26 C22 H22 107.4 . . ?
C26 C22 C23 103.0(2) . . ?
C23 C22 H22 107.4 . . ?
O7 C20 N5 117.3(2) . . ?
O7 C20 C21 125.4(2) . . ?
C21 C20 N5 117.3(2) . . ?
N3 C11 H11 109.4 . . ?
N3 C11 C7 112.0(2) . . ?
N3 C11 C10 112.2(2) . . ?
C7 C11 H11 109.4 . . ?
C10 C11 H11 109.4 . . ?
C10 C11 C7 104.4(2) . . ?
O3 C5 N2 117.1(2) . . ?
O3 C5 C6 126.3(2) . . ?
C6 C5 N2 116.6(2) . . ?
O6 C19 N4 119.0(2) . . ?
O6 C19 C21 124.3(2) . . ?
C21 C19 N4 116.7(2) . . ?
C6 C7 C11 117.6(2) . . ?
C6 C7 H7 107.1 . . ?
C6 C7 C8 114.5(2) . . ?
C11 C7 H7 107.1 . . ?
C8 C7 C11 102.9(2) . . ?
C8 C7 H7 107.1 . . ?
O1 C1 N1 121.8(3) . . ?
O1 C1 N2 121.3(3) . . ?
N2 C1 N1 116.9(2) . . ?
N6 C26 C22 111.6(2) . . ?
N6 C26 H26 109.5 . . ?
N6 C26 C25 112.6(2) . . ?
C22 C26 H26 109.5 . . ?
C25 C26 C22 103.9(2) . . ?
C25 C26 H26 109.5 . . ?
O5 C16 N4 121.8(3) . . ?
O5 C16 N5 121.5(2) . . ?
N4 C16 N5 116.7(2) . . ?
O8 C23 C22 125.6(3) . . ?
O8 C23 C24 127.5(3) . . ?
C24 C23 C22 106.9(3) . . ?
C11 C10 H10 123.8 . . ?
C9 C10 C11 112.4(3) . . ?
C9 C10 H10 123.8 . . ?
O4 C8 C7 124.8(3) . . ?
O4 C8 C9 127.2(3) . . ?
C9 C8 C7 108.0(2) . . ?
N3 C12 H12A 111.1 . . ?
N3 C12 H12B 111.1 . . ?
H12A C12 H12B 109.1 . . ?
C13 C12 N3 103.3(3) . . ?
C13 C12 H12A 111.1 . . ?
C13 C12 H12B 111.1 . . ?
C10 C9 C8 109.9(3) . . ?
C10 C9 H9 125.1 . . ?
C8 C9 H9 125.1 . . ?
C26 C25 H25 123.8 . . ?
C24 C25 C26 112.5(3) . . ?
C24 C25 H25 123.8 . . ?
N1 C2 H2A 109.5 . . ?
N1 C2 H2B 109.5 . . ?
N1 C2 H2C 109.5 . . ?
H2A C2 H2B 109.5 . . ?
H2A C2 H2C 109.5 . . ?
H2B C2 H2C 109.5 . . ?
N6 C27 H27A 111.4 . . ?
N6 C27 H27B 111.4 . . ?
N6 C27 C28 101.9(3) . . ?
H27A C27 H27B 109.2 . . ?
C28 C27 H27A 111.4 . . ?
C28 C27 H27B 111.4 . . ?
C23 C24 H24 124.7 . . ?
C25 C24 C23 110.6(3) . . ?
C25 C24 H24 124.7 . . ?
N4 C17 H17A 109.5 . . ?
N4 C17 H17B 109.5 . . ?
N4 C17 H17C 109.5 . . ?
H17A C17 H17B 109.5 . . ?
H17A C17 H17C 109.5 . . ?
H17B C17 H17C 109.5 . . ?
N2 C3 H3A 109.5 . . ?
N2 C3 H3B 109.5 . . ?
N2 C3 H3C 109.5 . . ?
H3A C3 H3B 109.5 . . ?
H3A C3 H3C 109.5 . . ?
H3B C3 H3C 109.5 . . ?
N3 C15 H15A 110.7 . . ?
N3 C15 H15B 110.7 . . ?
H15A C15 H15B 108.8 . . ?
C14 C15 N3 105.2(4) . . ?
C14 C15 H15A 110.7 . . ?
C14 C15 H15B 110.7 . . ?
N5 C18 H18A 109.5 . . ?
N5 C18 H18B 109.5 . . ?
N5 C18 H18C 109.5 . . ?
H18A C18 H18B 109.5 . . ?
H18A C18 H18C 109.5 . . ?
H18B C18 H18C 109.5 . . ?
N6 C30 H30A 111.1 . . ?
N6 C30 H30B 111.1 . . ?
N6 C30 C29 103.4(4) . . ?
H30A C30 H30B 109.1 . . ?
C29 C30 H30A 111.1 . . ?
C29 C30 H30B 111.1 . . ?
H31A C31 H31B 108.3 . . ?
H31A C31 H31C 124.2 . . ?
H31A C31 H31D 43.6 . . ?
H31B C31 H31C 25.1 . . ?
H31B C31 H31D 82.9 . . ?
H31C C31 H31D 107.6 . . ?
Cl2 C31 H31A 109.9 . . ?
Cl2 C31 H31B 109.9 . . ?
Cl2 C31 H31C 114.9 . . ?
Cl2 C31 H31D 86.9 . . ?
Cl2 C31 Cl1 108.9(3) . . ?
Cl2 C31 Cl2A 22.0(3) . . ?
Cl1 C31 H31A 109.9 . . ?
Cl1 C31 H31B 109.9 . . ?
Cl1 C31 H31C 85.4 . . ?
Cl1 C31 H31D 153.5 . . ?
Cl1A C31 H31A 65.2 . . ?
Cl1A C31 H31B 122.8 . . ?
Cl1A C31 H31C 108.8 . . ?
Cl1A C31 H31D 108.8 . . ?
Cl1A C31 Cl2 126.0(3) . . ?
Cl1A C31 Cl1 44.7(2) . . ?
Cl1A C31 Cl2A 114.0(4) . . ?
Cl2A C31 H31A 124.6 . . ?
Cl2A C31 H31B 114.0 . . ?
Cl2A C31 H31C 108.8 . . ?
Cl2A C31 H31D 108.8 . . ?
Cl2A C31 Cl1 87.7(4) . . ?
C27 C28 H28A 110.9 . . ?
C27 C28 H28B 110.9 . . ?
H28A C28 H28B 108.9 . . ?
C29 C28 C27 104.3(4) . . ?
C29 C28 H28A 110.9 . . ?
C29 C28 H28B 110.9 . . ?
C12 C13 H13A 110.6 . . ?
C12 C13 H13B 110.6 . . ?
C12 C13 C14 105.7(4) . . ?
H13A C13 H13B 108.7 . . ?
C14 C13 H13A 110.6 . . ?
C14 C13 H13B 110.6 . . ?
C30 C29 H29A 110.2 . . ?
C30 C29 H29B 110.2 . . ?
C28 C29 C30 107.4(4) . . ?
C28 C29 H29A 110.2 . . ?
C28 C29 H29B 110.2 . . ?
H29A C29 H29B 108.5 . . ?
H10A O10 H10B 109.5 . . ?
C15 C14 C13 108.8(4) . . ?
C15 C14 H14A 109.9 . . ?
C15 C14 H14B 109.9 . . ?
C13 C14 H14A 109.9 . . ?
C13 C14 H14B 109.9 . . ?
H14A C14 H14B 108.3 . . ?
H9A O9 H9B 109.5 . . ?
Cl2A Cl2 C31 84.2(8) . . ?
Cl1A Cl1 C31 60.2(2) . . ?
Cl1 Cl1A C31 75.1(3) . . ?
Cl2 Cl2A C31 73.8(7) . . ?

_shelx_res_file                  
;
TITL p-1_a.res in P-1
    p-1_a.res
    created by SHELXL-2016/6 at 10:09:38 on 19-Apr-2018
REM Old TITL p-1 in P-1
REM SHELXT solution in P-1
REM R1 0.240, Rweak 0.019, Alpha 0.069, Orientation as input
REM Formula found by SHELXT: C32 N9 O9
CELL 0.71073 10.42 13.2 13.9 89.029 85.921 75.677
ZERR 4 0.0021 0.0026 0.0028 0.03 0.03 0.03
LATT 1
SFAC C H Cl N O
UNIT 62 81.08 4 12 18.54
DELU C14 C15
SIMU 0.005 0.08 1.7 C15 C14
SIMU 0.004 0.08 1.7 C13 C12
ISOR 0.01 0.2 N3 C15 C14 C13 C12
ISOR 0.01 0.2 C14 C13

L.S. 20
PLAN  20
BOND $H
LIST 6
fmap 2
acta
SHEL 50 0.75
REM <olex2.extras>
REM <HklSrc "%.\\p-1_a.hkl">
REM </olex2.extras>

WGHT    0.188600    2.125900
FVAR       0.93760   0.49982
O2    5    0.500373    0.370337    0.589385    11.00000    0.03153    0.02960 =
         0.02836   -0.00875    0.00133   -0.00752
O7    5    0.707437    0.434723    1.003502    11.00000    0.02359    0.05003 =
         0.03272   -0.02466    0.00460   -0.01263
O3    5    0.694103    0.046961    0.437187    11.00000    0.03089    0.03052 =
         0.03745   -0.01281    0.00124   -0.00897
O6    5    0.647294    0.199732    0.770639    11.00000    0.02447    0.04550 =
         0.04303   -0.02478   -0.00294   -0.01149
O4    5    0.343527    0.303574    0.413241    11.00000    0.03455    0.04850 =
         0.03318    0.00219   -0.00714   -0.00860
O1    5    0.928279    0.294326    0.459786    11.00000    0.02752    0.04711 =
         0.06970   -0.00937    0.00399   -0.01818
O5    5    1.062009    0.223824    0.834877    11.00000    0.01729    0.07203 =
         0.05084   -0.03186    0.00625   -0.01104
N1    4    0.714204    0.333510    0.523910    11.00000    0.02714    0.02867 =
         0.03500   -0.00844   -0.00114   -0.01259
N4    4    0.855651    0.213228    0.800392    11.00000    0.01905    0.04419 =
         0.03443   -0.02314    0.00477   -0.00921
N2    4    0.811950    0.170323    0.453051    11.00000    0.02330    0.03189 =
         0.03593   -0.00782    0.00269   -0.00806
O8    5    0.498312    0.194304    0.994361    11.00000    0.05132    0.04891 =
         0.05623    0.00569    0.00612   -0.01799
N3    4    0.434888    0.058516    0.671116    11.00000    0.04264    0.03393 =
         0.02552   -0.00384   -0.00109   -0.01979
AFIX  13
H3    2    0.395168    0.018809    0.627891    11.00000   -1.20000
AFIX   0

N6    4    0.408150    0.517626    0.822149    11.00000    0.04050    0.04127 =
         0.02207   -0.00926   -0.00236   -0.00053
AFIX  13
H6    2    0.360684    0.542251    0.884067    11.00000   -1.20000
AFIX   0
N5    4    0.884193    0.326053    0.921069    11.00000    0.01674    0.06279 =
         0.03810   -0.03127    0.00247   -0.01323

C6    1    0.585208    0.206601    0.514553    11.00000    0.02412    0.02601 =
         0.02345   -0.00523   -0.00171   -0.00903
C4    1    0.593020    0.306168    0.545674    11.00000    0.02645    0.02816 =
         0.02272   -0.00503   -0.00264   -0.00941
C21   1    0.664628    0.319345    0.888751    11.00000    0.01657    0.03514 =
         0.02674   -0.01211    0.00170   -0.01015
C22   1    0.517310    0.353108    0.907258    11.00000    0.01574    0.03510 =
         0.02558   -0.01147    0.00019   -0.00836
AFIX  13
H22   2    0.498383    0.405946    0.958446    11.00000   -1.20000
AFIX   0
C20   1    0.746639    0.362955    0.940857    11.00000    0.01869    0.04331 =
         0.02769   -0.01711    0.00366   -0.01105

C11   1    0.403571    0.169601    0.638281    11.00000    0.02651    0.03304 =
         0.02560   -0.00702    0.00034   -0.01169
AFIX  13
H11   2    0.443760    0.210644    0.679872    11.00000   -1.20000
AFIX   0
C5    1    0.692440    0.137070    0.467372    11.00000    0.02500    0.02848 =
         0.02613   -0.00504   -0.00206   -0.00916

C19   1    0.716192    0.242292    0.817852    11.00000    0.01897    0.03668 =
         0.03037   -0.01436    0.00093   -0.00967
C7    1    0.454417    0.180189    0.532351    11.00000    0.02457    0.02943 =
         0.02349   -0.00774   -0.00141   -0.01003
AFIX  13
H7    2    0.461956    0.112910    0.500846    11.00000   -1.20000
AFIX   0
C1    1    0.823940    0.267591    0.478068    11.00000    0.02527    0.03639 =
         0.03665   -0.00433   -0.00268   -0.01196

C26   1    0.437340    0.400763    0.821675    11.00000    0.02469    0.04016 =
         0.02900   -0.01455   -0.00369   -0.00460
AFIX  13
H26   2    0.487095    0.373831    0.761126    11.00000   -1.20000
AFIX   0
C16   1    0.941029    0.252349    0.851137    11.00000    0.01792    0.05319 =
         0.03529   -0.02126    0.00389   -0.01146
C23   1    0.451861    0.265136    0.941229    11.00000    0.02567    0.04438 =
         0.03907   -0.01419    0.00938   -0.01470

C10   1    0.256265    0.217019    0.639648    11.00000    0.02785    0.05053 =
         0.03608   -0.00987    0.00364   -0.01633
AFIX  43
H10   2    0.196710    0.211178    0.691298    11.00000   -1.20000
AFIX   0
C8    1    0.337805    0.258941    0.490565    11.00000    0.02578    0.03779 =
         0.03216   -0.00700   -0.00530   -0.00956
C12   1    0.582397    0.008646    0.668281    11.00000    0.05364    0.03003 =
         0.03482   -0.00446   -0.01305   -0.01219
AFIX  23
H12A  2    0.616901   -0.015236    0.603748    11.00000   -1.20000
H12B  2    0.630645    0.057249    0.689758    11.00000   -1.20000
AFIX   0
C9    1    0.220886    0.268320    0.558437    11.00000    0.02463    0.04993 =
         0.03973   -0.00667   -0.00206   -0.00989
AFIX  43
H9    2    0.134944    0.304633    0.546565    11.00000   -1.20000
AFIX   0

C25   1    0.313000    0.360993    0.834293    11.00000    0.01846    0.05854 =
         0.05072   -0.02898   -0.00705   -0.00459
AFIX  43
H25   2    0.237705    0.387309    0.800779    11.00000   -1.20000
AFIX   0

C2    1    0.722838    0.439151    0.549256    11.00000    0.04015    0.03345 =
         0.05280   -0.01209   -0.00137   -0.01871
AFIX 137
H2A   2    0.642033    0.488767    0.535300    11.00000   -1.50000
H2B   2    0.796188    0.455939    0.512272    11.00000   -1.50000
H2C   2    0.735931    0.441751    0.616751    11.00000   -1.50000
AFIX   0

C27   1    0.529566    0.558840    0.811885    11.00000    0.05607    0.04371 =
         0.03124   -0.00485    0.01145   -0.01474
AFIX  23
H27A  2    0.589363    0.526028    0.758356    11.00000   -1.20000
H27B  2    0.576472    0.548579    0.870488    11.00000   -1.20000
AFIX   0
C24   1    0.323138    0.285339    0.897686    11.00000    0.02138    0.05242 =
         0.06200   -0.02650    0.00528   -0.01617
AFIX  43
H24   2    0.258115    0.249392    0.913057    11.00000   -1.20000
AFIX   0
C17   1    0.914724    0.136488    0.724775    11.00000    0.02824    0.06194 =
         0.04947   -0.03712    0.00655   -0.00839
AFIX 137
H17A  2    0.976431    0.078673    0.752044    11.00000   -1.50000
H17B  2    0.960421    0.168632    0.675388    11.00000   -1.50000
H17C  2    0.846038    0.111861    0.697331    11.00000   -1.50000
AFIX   0

C3    1    0.927846    0.101045    0.402811    11.00000    0.03065    0.04391 =
         0.06342   -0.01415    0.01341   -0.00644
AFIX 137
H3A   2    0.917647    0.030708    0.404618    11.00000   -1.50000
H3B   2    1.006309    0.103805    0.433866    11.00000   -1.50000
H3C   2    0.935680    0.123133    0.336960    11.00000   -1.50000
AFIX   0
C15   1    0.383387    0.042322    0.773251    11.00000    0.08077    0.05303 =
         0.02923    0.00362    0.00664   -0.02596
AFIX  23
H15A  2    0.392731    0.097722    0.815135    11.00000   -1.20000
H15B  2    0.290517    0.041144    0.775393    11.00000   -1.20000
AFIX   0

C18   1    0.975229    0.367773    0.974967    11.00000    0.02367    0.11159 =
         0.07390   -0.06523    0.00056   -0.02158
AFIX 137
H18A  2    0.925181    0.418735    1.020656    11.00000   -1.50000
H18B  2    1.028470    0.400073    0.931089    11.00000   -1.50000
H18C  2    1.031807    0.311904    1.008542    11.00000   -1.50000
AFIX   0
C30   1    0.323598    0.569983    0.743190    11.00000    0.07897    0.05745 =
         0.03180   -0.00828   -0.01955    0.01313
AFIX  23
H30A  2    0.229907    0.580317    0.762338    11.00000   -1.20000
H30B  2    0.344221    0.529078    0.684274    11.00000   -1.20000
AFIX   0

C31   1    1.086805    0.397875    0.299573    11.00000    0.05060    0.08062 =
         0.06453    0.02008   -0.01739   -0.01961
PART -1
AFIX  23
H31A  2    1.025610    0.354325    0.315025    21.00000   -1.20000
H31B  2    1.150425    0.387260    0.348714    21.00000   -1.20000
AFIX  23
PART 0
PART 1
H31C  2    1.174910    0.385300    0.322925   -21.00000   -1.20000
H31D  2    1.026074    0.389864    0.353726   -21.00000   -1.20000
AFIX   0

PART 0
C28   1    0.471258    0.674279    0.792780    11.00000    0.10426    0.04764 =
         0.04488    0.00448    0.01640   -0.02018
AFIX  23
H28A  2    0.438027    0.711626    0.852517    11.00000   -1.20000
H28B  2    0.537243    0.705835    0.760331    11.00000   -1.20000
AFIX   0

C13   1    0.591932   -0.082239    0.737077    11.00000    0.09087    0.04722 =
         0.05019    0.01050    0.00361    0.00507
AFIX  23
H13A  2    0.668271   -0.090037    0.775147    11.00000   -1.20000
H13B  2    0.600236   -0.146708    0.702008    11.00000   -1.20000
AFIX   0

C29   1    0.361168    0.675579    0.729891    11.00000    0.11875    0.07893 =
         0.05272    0.02464   -0.00739    0.00182
AFIX  23
H29A  2    0.389466    0.684760    0.663004    11.00000   -1.20000
H29B  2    0.285320    0.732756    0.748046    11.00000   -1.20000
AFIX   0

O10   5    0.220080    0.043487    1.011526    10.64691    0.13264    0.09397 =
         0.08190    0.00275    0.03073    0.01812
AFIX   3
H10A  2    0.270671    0.038007    1.057676    10.64691   -1.50000
H10B  2    0.258961    0.002527    0.966066    10.64691   -1.50000
AFIX   0

C14   1    0.462960   -0.056102    0.801977    11.00000    0.11980    0.08800 =
         0.06763    0.02676    0.02157    0.00852
AFIX  23
H14A  2    0.415326   -0.109968    0.796112    11.00000   -1.20000
H14B  2    0.482957   -0.052934    0.868794    11.00000   -1.20000
AFIX   0

PART 1
O9    5    0.141778   -0.100276    0.891567    10.46361    0.04989    0.16029 =
         0.09315   -0.02304    0.01786   -0.02135
AFIX   3
H9A   2    0.071638   -0.108146    0.922657    10.46361   -1.50000
H9B   2    0.165758   -0.049646    0.915528    10.46361   -1.50000
AFIX   0

PART 0
PART -1
CL2   3    1.002783    0.524869    0.297113    21.00000    0.05359    0.06626 =
         0.10709   -0.02008   -0.04437    0.00954
CL1   3    1.175096    0.361036    0.178724    21.00000    0.07005    0.12224 =
         0.05533   -0.01077   -0.01897   -0.01461
PART 0
PART 1
CL1A  3    1.087342    0.307312    0.216191   -21.00000    0.11565    0.13182 =
         0.07058   -0.02187   -0.02701    0.03357
CL2A  3    1.040680    0.526592    0.257516   -21.00000    0.09912    0.13174 =
         0.17030    0.08220   -0.07845   -0.05574
HKLF 4


REM  p-1_a.res in P-1
REM R1 =  0.0935 for    7177 Fo > 4sig(Fo)  and  0.1089 for all    9130 data
REM    465 parameters refined using     43 restraints

END

WGHT      0.1884      2.1378

REM Highest difference peak  2.362,  deepest hole -0.949,  1-sigma level  0.125
Q1    1  -0.0139 -0.0105  0.9786  11.00000  0.05    2.36
Q2    1   0.0000  0.0000  1.0000  10.50000  0.05    2.35
Q3    1   0.1830 -0.0574  0.9965  11.00000  0.05    1.57
Q4    1   0.5193 -0.0195  0.8258  11.00000  0.05    1.42
Q5    1  -0.0567 -0.0781  0.9379  11.00000  0.05    1.03
Q6    1   0.2050 -0.1516  0.9137  11.00000  0.05    0.70
Q7    1   0.1790  0.0729  1.0564  11.00000  0.05    0.69
Q8    1   0.2432  0.0280  1.0727  11.00000  0.05    0.62
Q9    1   0.1215 -0.1653  0.8830  11.00000  0.05    0.61
Q10   1   0.1601  0.0401  0.9480  11.00000  0.05    0.53
Q11   1   0.2627  0.0403  1.0135  11.00000  0.05    0.31
Q12   1   1.0469  0.2583  0.1934  11.00000  0.05    0.30
Q13   1   0.6624 -0.0929  0.7336  11.00000  0.05    0.29
Q14   1   0.5929  0.3350  0.8962  11.00000  0.05    0.29
Q15   1   1.0131  0.1940  0.1679  11.00000  0.05    0.27
Q16   1   1.0000  0.2795  0.1984  11.00000  0.05    0.26
Q17   1   1.0045  0.1204  0.7226  11.00000  0.05    0.26
Q18   1   0.2903  0.1053  0.8033  11.00000  0.05    0.24
Q19   1   0.8558  0.0603  0.7424  11.00000  0.05    0.24
Q20   1   0.2829  0.6802  0.7655  11.00000  0.05    0.24
;
_shelx_res_checksum              92067
_olex2_submission_special_instructions 'No special instructions were received'

# start Validation Reply Form
_vrf_PLAT097_12b                 
;
PROBLEM: Large Reported Max.  (Positive) Residual Density       2.38 eA-3  
RESPONSE: There are a number of partial occupancy, disordered solvent water 
molecules present in the asymmetric unit. Attempts were made to model those 
peaks with the highest occupancy, however some residual electron density 
remains.
;
_vrf_PLAT420_12b                 
;
PROBLEM: D-H Without Acceptor       O01C     --H01Z           Please Check 
RESPONSE: See above response
;
_vrf_PLAT934_12b                 
;
PROBLEM: Number of (Iobs-Icalc)/SigmaW > 10 Outliers ....          3 Check 
RESPONSE: See above response
;
# end Validation Reply Form
